# Supplementary material for: Comparative genomic analysis of retrogene repertoire in two green algae Volvox carteri and Chlamydomonas reinhardtii
Source: Biol Direct. 2016 Aug 4;11:35. doi: 10.1186/s13062-016-0138-1 (PMC4972966; doi:10.1186/s13062-016-0138-1)
Supplement: Additional file 2: — Detailed information on all predicted retrogene candidates. (XLSX 45 kb) [file 13062_2016_138_MOESM2_ESM.xlsx]

## Sheet: ALL
Retrogene candidate	Gene description / symbol (NA if not assigned)	Species	Localization	Exons/ CDEs	EST support	polyA	Parental gene (bold for 'incomplete' retroposition)	Parental species	Localization	Exons/ CDEs	intron span	dn/ds	ds	P-value (likelihood ratio test)
Vocar20003435m.g	NA	Vca	scaffold_35:658843-659484	1/1			Cre03.g193900	Cre	chromosome_3:6360995-6363176	3/3	2	0.0051	53.3451	5.27e-20
Vocar20006486m.g	NA	Vca	scaffold_7:3558273-3559515	1/1	yes		Cre06.g251150	Cre	chromosome_6:305345-307111	5/5	4	0.0025	77.6051	1.72e-17
Vocar20004839m.g	NA	Vca	scaffold_9:1163089-1164031	1/1	yes		Cre07.g331750	Cre	chromosome_7:2812949-2815450	3/3	2	0.0018	72.7219	9.98e-28
Vocar20014754m.g	NA	Vca	scaffold_28:1524239-1525597	1/1	yes	yes	Cre09.g393800	Cre	chromosome_9:2099553-2102285	5/5	4	0.0411	7.0136	7.21e-24
Vocar20001040m.g	NA	Vca	scaffold_16:247397-248146	1/1			Cre10.g421200	Cre	chromosome_10:521233-522906	3/3	2	0.0046	72.672	7.72e-20
Vocar20011468m.g	NA	Vca	scaffold_5:2879810-2880682	1/1			Cre10.g426400	Cre	chromosome_10:1212208-1214573	3/3	2	0.0033	85.426	6.07e-28
Vocar20007587m.g	NA	Vca	scaffold_14:1233985-1235502	1/1	yes	yes	Cre10.g434200	Cre	chromosome_10:2254250-2256162	3/3	2	0.0035	91.3863	4.81e-14
Vocar20010753m.g	NA	Vca	scaffold_4:1907854-1908865	1/1	yes		Cre14.g618700	Cre	chromosome_14:1571684-1574002	3/3	2	0.0034	74.3523	8.21e-11
Vocar20006141m.g	organellar elongation factor P (EF-P)	Vca	scaffold_12:2923797-2925835	1/1	yes		Cre16.g691000	Cre	chromosome_16:746664-750445	6/6	5	0.0218	4.7618	8.63e-36
Vocar20000505m.g	NA	Vca	scaffold_17:1684622-1685808	1/1	yes		Cre17.g735700	Cre	chromosome_17:5203743-5205649	3/3	2	0.0232	13.808	1.18e-10
Cre12.g545650	NA	Cre	chromosome_12:8760578-8762468	1/1	yes		g4139	Cre	chromosome_3:7129136-7130775	4/4	3	0.3112	0.1758	0.18
Cre12.g550700	formyl transferase	Cre	chromosome_12:8200664-8202515	1/1	yes		jgi|ChlNC64A_1|132916|IGS.gm_1_00052	Csp	scaffold_1:183816-185238	5/5	3	0.0018	104.371	5.24e-18
Vocar20006328m.g	formyl transferase	Vca	scaffold_7:2063572-2064760	2/2			jgi|ChlNC64A_1|132916|IGS.gm_1_00052	Csp	scaffold_1:183816-185238	5/5	3	0.0022	95.1112	2.57e-25
Cre16.g692750	NA	Cre	chromosome_16:521763-523494	1/1	yes		jgi|ChlNC64A_1|133791|IGS.gm_10_00082	Csp	scaffold_10:325578-326554	3/3	2	0.0029	129.437	3.78e-12
Vocar20007100m.g	NA	Vca	scaffold_69:196611-197599	1/1		yes	jgi|ChlNC64A_1|133791|IGS.gm_10_00082	Csp	scaffold_10:325578-326554	3/3	2	0.0059	66.7925	9.73e-11
Cre03.g190850	EnoylCoA hydratase/isomerase	Cre	chromosome_3:6006513-6008742	2/1	yes		jgi|ChlNC64A_1|133803|IGS.gm_10_00094	Csp	scaffold_10:373423-375556	8/8	7	0.0051	87.1452	7.74e-14
Vocar20003379m.g	NA	Vca	scaffold_35:951803-954162	2/1	yes		jgi|ChlNC64A_1|133803|IGS.gm_10_00094	Csp	scaffold_10:373423-375556	8/8	7	0.007	66.5786	1.67e-15
Cre05.g247600	ubiquitin-conjugating enzyme E2	Cre	chromosome_5:876169-878182	1/1	yes		jgi|ChlNC64A_1|134163|IGS.gm_11_00009	Csp	scaffold_11:46930-48042	4/4	2	0.0023	93.9166	4.19e-15
Vocar20004480m.g	ubiquitin-conjugating enzyme	Vca	scaffold_8:3656474-3657628	1/1	yes		jgi|ChlNC64A_1|134163|IGS.gm_11_00009	Csp	scaffold_11:46930-48042	4/4	2	0.0021	94.212	2.4e-16
Cre14.g617550	outer dynein arm-docking complex subunit 3; DC3	Cre	chromosome_14:1403594-1405257	1/1	yes		jgi|ChlNC64A_1|134855|IGS.gm_12_00241	Csp	scaffold_12:759894-760952	5/5	4	0.0029	114.088	7.06e-16
Vocar20001229m.g	NA	Vca	scaffold_24:385125-386465	1/1	yes		jgi|ChlNC64A_1|134855|IGS.gm_12_00241	Csp	scaffold_12:759894-760952	5/5	4	0.0074	44.8096	1.21e-17
Vocar20000800m.g	NA	Vca	scaffold_16:2138971-2141326	2/1	yes	yes	jgi|ChlNC64A_1|135001|IGS.gm_12_00387	Csp	scaffold_12:1276971-1279745	8/8	7	0.0027	122.289	5.95e-44
Cre12.g506000	flagellar outer dynein arm intermediate chain 2	Cre	chromosome_12:2523813-2527084	3/2	yes		jgi|ChlNC64A_1|135001|IGS.gm_12_00387	Csp	scaffold_12:1276971-1279745	8/8	7	0.0022	146.561	1.06e-30
Vocar20009555m.g	plastid / chloroplast ribosomal protein L21; prpL21	Vca	scaffold_1:1852992-1853653	1/1	yes		jgi|ChlNC64A_1|136744|IGS.gm_17_00148	Csp	scaffold_17:581915-583535	4/4	2	0.003	103.883	4.37e-10
Cre06.g299000	plastid ribosomal protein L21; PRPL21	Cre	chromosome_6:7349967-7351178	2/2	yes		jgi|ChlNC64A_1|136744|IGS.gm_17_00148	Csp	scaffold_17:581915-583535	4/4	2	0.0043	95.9897	1.39e-09
Vocar20000705m.g	NA	Vca	scaffold_19:213268-213996	1/1	yes		jgi|ChlNC64A_1|138271|IGS.gm_20_00020	Csp	scaffold_20:80903-81478	3/3	2	0.0635	2.3918	1.83e-08
Cre17.g735950	NA	Cre	chromosome_17:5236830-5238987	1/1	yes	yes	jgi|ChlNC64A_1|138806|IGS.gm_22_00047	Csp	scaffold_22:174626-175893	4/4	2	0.0414	8.6614	1.58e-06
Vocar20000335m.g	NA	Vca	scaffold_17:1711838-1712791	1/1	yes		jgi|ChlNC64A_1|138806|IGS.gm_22_00047	Csp	scaffold_22:174626-175893	4/4	2	0.0595	6.9973	3.62e-08
Vocar20002398m.g	ferredoxin; fer1	Vca	scaffold_2:136586-137742	2/1	yes		jgi|ChlNC64A_1|138861|IGS.gm_22_00102	Csp	scaffold_22:369795-370823	5/5	4	0.0019	108.376	1.11e-13
g7526	NA	Cre	chromosome_7:1720539-1722308	1/1	yes		jgi|ChlNC64A_1|13957|gw1.2.421.1	Csp	scaffold_2:1202254-1203038	4/4	3	0.043	3.3798	1e-17
Vocar20012672m.g	NA	Vca	scaffold_3:1827823-1828317	1/1	yes		jgi|ChlNC64A_1|13957|gw1.2.421.1	Csp	scaffold_2:1202254-1203038	4/4	3	0.0396	3.3954	2.3e-19
Vocar20002551m.g	NA	Vca	scaffold_2:2346890-2348196	1/1	yes		jgi|ChlNC64A_1|139795|IGS.gm_26_00148	Csp	scaffold_26:562511-563112	3/3	2	0.0341	10.417	1.63e-06
Cre10.g436050	Fe superoxide dismutase; FSD1	Cre	chromosome_10:2474544-2475753	1/1	yes		jgi|ChlNC64A_1|140393|IGS.gm_3_00132	Csp	scaffold_3:372719-374508	8/8	7	0.0017	146.334	1.03e-10
Vocar20014389m.g	Fe superoxide dismutase; FSD2	Vca	scaffold_57:313061-313774	1/1			jgi|ChlNC64A_1|140393|IGS.gm_3_00132	Csp	scaffold_3:372719-374508	8/8	7	0.0332	11.2699	2.15e-13
Vocar20014391m.g	Fe superoxide dismutase; FSD3	Vca	scaffold_57:316719-317423	1/1			jgi|ChlNC64A_1|140393|IGS.gm_3_00132	Csp	scaffold_3:372719-374508	8/8	7	0.003	111.794	5.06e-14
Vocar20014430m.g	Fe superoxide dismutase; FSD1	Vca	scaffold_57:285649-286749	1/1	yes		jgi|ChlNC64A_1|140393|IGS.gm_3_00132	Csp	scaffold_3:372719-374508	8/8	7	0.0197	13.894	7.86e-18
Cre12.g494450	plastid ribosomal protein S16	Cre	chromosome_12:343330-344322	1/1	yes		jgi|ChlNC64A_1|142782|IGS.gm_5_00111	Csp	scaffold_5:342446-343119	3/3	2	0.003	103.501	3.97e-09
Vocar20013366m.g	plastid / chloroplast ribosomal protein S16; prpS16	Vca	scaffold_31:80467-81467	1/1	yes	yes	jgi|ChlNC64A_1|142782|IGS.gm_5_00111	Csp	scaffold_5:342446-343119	3/3	2	0.0281	10.9327	3.22e-10
Cre10.g455300	small nuclear ribonucleoprotein SmD3	Cre	chromosome_10:4992977-4994247	1/1	yes		jgi|ChlNC64A_1|143127|IGS.gm_5_00456	Csp	scaffold_5:1472477-1473475	5/5	4	0.0646	3.1104	1.41e-11
Vocar20008048m.g	small nuclear ribonucleoprotein; smp1	Vca	scaffold_15:440609-441951	1/1	yes		jgi|ChlNC64A_1|143127|IGS.gm_5_00456	Csp	scaffold_5:1472477-1473475	5/5	4	0.0309	6.0573	1.85e-18
g8321	ribosomal protein L22, rpl22	Cre	chromosome_7:6391359-6392964	1/1	yes		jgi|ChlNC64A_1|14518|gw1.15.215.1	Csp	scaffold_15:1141453-1142977	4/4	3	0.0567	2.4075	8e-09
Vocar20012009m.g	ribosomal protein L22; rpl22	Vca	scaffold_51:524493-525096	1/1	yes		jgi|ChlNC64A_1|14518|gw1.15.215.1	Csp	scaffold_15:1141453-1142977	4/4	3	0.0094	15.2182	2.31e-14
Cre06.g306350	ferredoxin, FDX3	Cre	chromosome_6:8338012-8339406	1/1	yes		jgi|ChlNC64A_1|145238|IGS.gm_9_00045	Csp	scaffold_9:172261-173381	4/4	3	0.0047	100.212	3.7e-07
Cre01.g028150	NA	Cre	chromosome_1:4219783-4220735	1/1	yes		jgi|ChlNC64A_1|145297|IGS.gm_9_00104	Csp	scaffold_9:342436-343245	4/4	3	0.0047	76.3643	3.04e-08
Vocar20008922m.g	NA	Vca	scaffold_1:6783693-6785051	1/1	yes		jgi|ChlNC64A_1|145297|IGS.gm_9_00104	Csp	scaffold_9:342436-343245	4/4	3	0.0049	69.4604	6.57e-08
Vocar20013455m.g	NA	Vca	scaffold_63:279780-280688	1/1	yes		jgi|ChlNC64A_1|17245|gw1.14.448.1	Csp	scaffold_14:799575-800636	4/4	3	0.0349	9.5824	3.13e-16
Cre06.g290000	Glyoxylate induced protein; GIP1	Cre	chromosome_6:6122223-6124480	2/2	yes		jgi|ChlNC64A_1|17245|gw1.14.448.1	Csp	scaffold_14:799575-800636	4/4	3	0.0031	95.2788	8.96e-19
Vocar20002782m.g	NA	Vca	scaffold_2:465069-466157	1/1	yes		jgi|ChlNC64A_1|17581|gw1.3.770.1	Csp	scaffold_3:1603326-1604179	3/3	2	0.0066	61.5688	9.62e-11
Cre06.g283300	NA	Cre	chromosome_6:5330896-5332447	2/2	yes		jgi|ChlNC64A_1|17581|gw1.3.770.1	Csp	scaffold_3:1603326-1604179	3/3	2	0.0519	7.4741	2.37e-08
g15805	NA	Cre	chromosome_16:1563740-1565175	1/1	yes		jgi|ChlNC64A_1|19156|e_gw1.2.522.1	Csp	scaffold_2:2014638-2015112	3/3	2	0.0024	110.938	7.66e-09
Vocar20001853m.g	NA	Vca	scaffold_22:1477354-1478670	1/1	yes		jgi|ChlNC64A_1|19181|e_gw1.2.429.1	Csp	scaffold_2:151783-152730	3/3	2	0.0029	92.8503	8.57e-24
Cre05.g246800	tetrapyrrole-binding protein; GUN4	Cre	chromosome_5:971441-974184	2/2	yes		jgi|ChlNC64A_1|19181|e_gw1.2.429.1	Csp	scaffold_2:151783-152730	3/3	2	0.0014	148.963	3.43e-21
Cre12.g538750	U6 snRNA-associated Sm-like protein LSm1	Cre	chromosome_12:6516480-6517887	1/1	yes		jgi|ChlNC64A_1|21126|e_gw1.5.487.1	Csp	scaffold_5:815254-815856	4/4	3	0.007	40.2574	3.26e-10
Vocar20011156m.g	NA	Vca	scaffold_43:503242-504319	1/1	yes		jgi|ChlNC64A_1|21126|e_gw1.5.487.1	Csp	scaffold_5:815254-815856	4/4	3	0.0437	6.6256	2.79e-10
Cre10.g428850	NA	Cre	chromosome_10:1510872-1511969	1/1	yes		jgi|ChlNC64A_1|21434|e_gw1.6.305.1	Csp	scaffold_6:399225-399830	3/3	2	0.0026	104.42	2.37e-15
Vocar20011581m.g	NA	Vca	scaffold_5:1790919-1791272	1/1	yes		jgi|ChlNC64A_1|21434|e_gw1.6.305.1	Csp	scaffold_6:399225-399830	3/3	2	0.003	92.8154	1.66e-18
Cre10.g453450	small nuclear ribonucleoprotein SmD2	Cre	chromosome_10:4692240-4693599	1/1	yes		jgi|ChlNC64A_1|22041|e_gw1.7.244.1	Csp	scaffold_7:823446-824248	4/4	3	0.0193	5.9888	7.37e-21
Vocar20013116m.g	NA	Vca	scaffold_30:924897-925874	1/1	yes		jgi|ChlNC64A_1|22041|e_gw1.7.244.1	Csp	scaffold_7:823446-824248	4/4	3	0.0257	4.1261	9.54e-22
Vocar20002263m.g	NA	Vca	scaffold_20:1212205-1212627	1/1	yes		jgi|ChlNC64A_1|22901|e_gw1.9.288.1	Csp	scaffold_9:207442-208533	4/4	3	0.0016	96.5924	1.14e-18
Cre05.g241300	small nuclear ribonucleoprotein SmF	Cre	chromosome_5:3430639-3431469	1/1	yes		jgi|ChlNC64A_1|23084|e_gw1.10.300.1	Csp	scaffold_10:1048480-1049320	3/3	2	0.001	63.4101	1.48e-17
Vocar20012753m.g	NA	Vca	scaffold_3:3678789-3679719	1/1	yes		jgi|ChlNC64A_1|23084|e_gw1.10.300.1	Csp	scaffold_10:1048480-1049320	3/3	2	0.0131	5.3129	1.01e-17
Vocar20005266m.g	NA	Vca	scaffold_80:25416-26464	1/1	yes	yes	jgi|ChlNC64A_1|23497|e_gw1.11.222.1	Csp	scaffold_11:1045431-1047083	6/6	5	0.0032	91.0703	1.04e-17
Cre06.g257601	2-cys peroxiredoxin, chloroplastic; PRX1	Cre	chromosome_6:1208195-1210042	3/3	yes		jgi|ChlNC64A_1|23497|e_gw1.11.222.1	Csp	scaffold_11:1045431-1047083	6/6	5	0.0017	153.142	2.52e-09
g6241	mRNA export protein; RAE1	Cre	chromosome_6:3471992-3474433	1/1	yes		jgi|ChlNC64A_1|23906|e_gw1.12.200.1	Csp	scaffold_12:1098063-1099639	4/4	3	0.0022	144.895	1.12e-25
Vocar20002785m.g	similar to mRNA export protein	Vca	scaffold_2:4583823-4586597	1/1	yes		jgi|ChlNC64A_1|23906|e_gw1.12.200.1	Csp	scaffold_12:1098063-1099639	4/4	3	0.0083	40.8213	1.91e-31
Vocar20012865m.g	NA	Vca	scaffold_3:3546592-3547491	1/1	yes	yes	jgi|ChlNC64A_1|24122|e_gw1.12.252.1	Csp	scaffold_12:661909-663215	5/5	4	0.0037	92.3059	3.03e-18
Cre17.g732850	cytochrome c oxidase assembly factor; SCO1/SenC	Cre	chromosome_17:4566018-4568383	3/3	yes		jgi|ChlNC64A_1|24122|e_gw1.12.252.1	Csp	scaffold_12:661909-663215	5/5	4	0.0028	116.22	4.12e-14
Cre14.g620350	NA	Cre	chromosome_14:1847525-1850338	1/1	yes		jgi|ChlNC64A_1|24136|e_gw1.12.95.1	Csp	scaffold_12:25261-27344	4/4	3	0.0043	74.9478	1.04e-28
Vocar20003066m.g	NA	Vca	scaffold_21:1136207-1137589	1/1			jgi|ChlNC64A_1|24136|e_gw1.12.95.1	Csp	scaffold_12:25261-27344	4/4	3	0.0059	62.1128	1.65e-30
g2895	cystathionine gamma-synthase	Cre	chromosome_3:311186-314142	1/1	yes	yes	jgi|ChlNC64A_1|24830|e_gw1.14.83.1	Csp	scaffold_14:1114244-1116679	7/7	6	0.0017	120.044	5.97e-30
Vocar20007636m.g	NA	Vca	scaffold_14:486142-489329	1/1	yes		jgi|ChlNC64A_1|24830|e_gw1.14.83.1	Csp	scaffold_14:1114244-1116679	7/7	6	0.0024	86.7328	8.87e-44
Vocar20010643m.g	NA	Vca	scaffold_4:2119240-2120647	1/1	yes		jgi|ChlNC64A_1|26239|e_gw1.19.142.1	Csp	scaffold_19:846088-847507	5/5	4	0.0043	87.3275	5.85e-22
Cre17.g717750	TRX24	Cre	chromosome_17:2671345-2672850	1/1	yes		jgi|ChlNC64A_1|26239|e_gw1.19.142.1	Csp	scaffold_19:846088-847507	5/5	4	0.0036	112.483	3.32e-18
Cre08.g382500	ribosomal protein S25	Cre	chromosome_8:4471219-4471826	1/1	yes		jgi|ChlNC64A_1|27566|e_gw1.26.276.1	Csp	scaffold_26:139344-139928	3/3	2	0.0175	12.3689	2.83e-12
Vocar20011030m.g	ribosomal protein S25; rps25	Vca	scaffold_42:443243-443622	1/1	yes	yes	jgi|ChlNC64A_1|27566|e_gw1.26.276.1	Csp	scaffold_26:139344-139928	3/3	2	0.0269	7.8707	2.67e-10
Cre03.g181150	dynein arm light chain 8, LC8	Cre	chromosome_3:5076986-5077675	1/1	yes		jgi|ChlNC64A_1|27579|e_gw1.26.284.1	Csp	scaffold_26:414056-414668	3/3	2	0.0021	65.3927	1.56e-18
Cre17.g712400	NA	Cre	chromosome_17:2112946-2115773	1/1	yes		jgi|ChlNC64A_1|28756|e_gw1.42.5.1	Csp	scaffold_42:12158-14002	7/7	6	0.0343	7.5018	1.05e-20
Vocar20011462m.g	NA	Vca	scaffold_5:3680834-3681898	1/1	yes		jgi|ChlNC64A_1|28756|e_gw1.42.5.1	Csp	scaffold_42:12158-14002	7/7	6	0.0284	8.8567	1.52e-24
Cre13.g585150	eukaryotic translation initiation factor 6	Cre	chromosome_13:3147873-3150137	1/1	yes		jgi|ChlNC64A_1|29747|estExt_Genewise1.C_30211	Csp	scaffold_3:502685-504462	6/6	5	0.016	6.6569	9.42e-31
Vocar20009827m.g	eukaryotic translation initiation factor 6; eif6A	Vca	scaffold_1:390753-393106	1/1	yes		jgi|ChlNC64A_1|29747|estExt_Genewise1.C_30211	Csp	scaffold_3:502685-504462	6/6	5	0.001	81.4248	6.78e-51
Cre02.g077300	nucleolar protein, component of C/D snoRNPs	Cre	chromosome_2:537494-539549	1/1	yes		jgi|ChlNC64A_1|30273|estExt_Genewise1.C_50066	Csp	scaffold_5:173893-176262	6/5	4	0.0213	3.8074	3.23e-32
Vocar20013082m.g	NA	Vca	scaffold_30:690643-693442	1/1	yes	yes	jgi|ChlNC64A_1|30273|estExt_Genewise1.C_50066	Csp	scaffold_5:173893-176262	6/5	4	0.0093	8.9262	3.55e-53
g11264	ribosomal protein L35A; rpl35A	Cre	chromosome_10:5514717-5515416	1/1	yes		jgi|ChlNC64A_1|30584|estExt_Genewise1.C_60247	Csp	scaffold_6:1167184-1169040	4/4	3	0.0017	138.448	9.41e-12
Vocar20002191m.g	ribosomal protein L35A; rpl35A	Vca	scaffold_20:1666952-1667395	1/1	yes		jgi|ChlNC64A_1|30584|estExt_Genewise1.C_60247	Csp	scaffold_6:1167184-1169040	4/4	3	0.0019	115.106	8.62e-15
Vocar20009258m.g	NA	Vca	scaffold_1:7602451-7602846	1/1			jgi|ChlNC64A_1|32279|estExt_Genewise1.C_180247	Csp	scaffold_18:936290-937416	3/3	2	0.0043	86.3132	1.66e-12
Cre01.g040450	Histidine-aspartic acid phosphotransferase; HDPT1	Cre	chromosome_1:5676133-5679183	2/2	yes		jgi|ChlNC64A_1|32279|estExt_Genewise1.C_180247	Csp	scaffold_18:936290-937416	3/3	2	0.0166	20.4834	9.19e-10
Vocar20009994m.g	NA	Vca	scaffold_1:10792809-10793369	1/1	yes		jgi|ChlNC64A_1|32442|estExt_Genewise1.C_210068	Csp	scaffold_21:504535-506053	4/4	2	0.0025	73.6379	1.34e-23
Cre06.g288750	Nuclear RNA cap-binding protein; CBP20	Cre	chromosome_6:5947716-5949672	2/2	yes		jgi|ChlNC64A_1|32442|estExt_Genewise1.C_210068	Csp	scaffold_21:504535-506053	4/4	2	0.0137	16.9941	2.86e-18
Cre11.g481450	CF0 ATP synthase subunit II precursor	Cre	chromosome_11:3536403-3537655	1/1	yes		jgi|ChlNC64A_1|32746|estExt_Genewise1.C_250004	Csp	scaffold_25:54538-56396	5/5	4	0.0045	100.209	1.58e-07
Vocar20012105m.g	CF0 ATP synthase subunit II precursor; gon34	Vca	scaffold_48:454886-456079	1/1	yes		jgi|ChlNC64A_1|32746|estExt_Genewise1.C_250004	Csp	scaffold_25:54538-56396	5/5	4	0.0055	85.3267	4.85e-08
Vocar20010640m.g	NA	Vca	scaffold_4:869003-869985	1/1	yes		jgi|ChlNC64A_1|33111|estExt_Genewise1.C_300034	Csp	scaffold_30:432462-435281	5/5	4	0.0039	76.8202	1.81e-13
Cre16.g677500	adenosine 5'-phosphosulfate kinase	Cre	chromosome_16:5873038-5874569	1/1	yes		jgi|ChlNC64A_1|33366|estExt_Genewise1.C_420011	Csp	scaffold_42:19093-21127	8/8	7	0.0023	101.385	8.7e-26
Vocar20000021m.g	NA	Vca	scaffold_18:438062-439506	1/1	yes	yes	jgi|ChlNC64A_1|33366|estExt_Genewise1.C_420011	Csp	scaffold_42:19093-21127	8/8	7	0.0038	79.1028	3.06e-24
Cre01.g032050	UDP-galactose transporter	Cre	chromosome_1:4654818-4656620	1/1	yes		jgi|ChlNC64A_1|34185|estExt_Genewise1Plus.C_30510	Csp	scaffold_3:1397044-1399628	8/8	7	0.0047	68.2055	1.59e-20
Vocar20009929m.g	UDP-galactose transporter	Vca	scaffold_1:7279281-7280267	1/1			jgi|ChlNC64A_1|34185|estExt_Genewise1Plus.C_30510	Csp	scaffold_3:1397044-1399628	8/8	7	0.0035	87.8925	2.64e-35
Cre03.g187450	ribose-5-phosphate isomerase	Cre	chromosome_3:5660281-5661787	1/1	yes		jgi|ChlNC64A_1|34303|estExt_Genewise1Plus.C_40033	Csp	scaffold_4:262437-264971	7/7	6	0.0718	1.1796	2.78e-17
Vocar20005741m.g	NA	Vca	scaffold_11:1263656-1264902	1/1	yes		jgi|ChlNC64A_1|34303|estExt_Genewise1Plus.C_40033	Csp	scaffold_4:262437-264971	7/7	6	0.0314	2.5554	9.89e-32
g5492	photosystem I reaction center subunit II, 20 kDa	Cre	chromosome_5:2978242-2979235	1/1	yes		jgi|ChlNC64A_1|35549|estExt_Genewise1Plus.C_110127	Csp	scaffold_11:303057-304779	3/3	2	0.0023	109.82	7.46e-13
Vocar20000483m.g	NA	Vca	scaffold_17:1408324-1409286	1/1	yes		jgi|ChlNC64A_1|35549|estExt_Genewise1Plus.C_110127	Csp	scaffold_11:303057-304779	3/3	2	0.0022	105.047	8.39e-16
Cre08.g385200	small nuclear ribonucleoprotein SmE	Cre	chromosome_8:4926428-4927448	1/1	yes		jgi|ChlNC64A_1|36210|estExt_Genewise1Plus.C_150034	Csp	scaffold_15:164079-165517	4/4	3	0.0013	78.7143	2.65e-18
Vocar20004722m.g	NA	Vca	scaffold_8:705255-706675	1/1	yes		jgi|ChlNC64A_1|36210|estExt_Genewise1Plus.C_150034	Csp	scaffold_15:164079-165517	4/4	3	0.0012	84.3965	6.47e-17
Vocar20006936m.g	NA	Vca	scaffold_73:245843-246106	1/1			jgi|ChlNC64A_1|36210|estExt_Genewise1Plus.C_150034	Csp	scaffold_15:164079-165517	4/4	3	0.0151	7.0727	1.95e-14
Cre01.g034400	NA	Cre	chromosome_1:4979311-4981138	1/1	yes		jgi|ChlNC64A_1|36534|estExt_Genewise1Plus.C_180120	Csp	scaffold_18:386562-389017	6/6	5	0.003	103.631	5.25e-17
Vocar20008547m.g	NA	Vca	scaffold_1:5943266-5945187	1/1	yes		jgi|ChlNC64A_1|36534|estExt_Genewise1Plus.C_180120	Csp	scaffold_18:386562-389017	6/6	5	0.0038	79.608	8.66e-18
g10494	40 kDa translocon at mitochondrial outer envelope membrane	Cre	chromosome_10:919065-921500	1/1	yes		jgi|ChlNC64A_1|36871|estExt_Genewise1Plus.C_230031	Csp	scaffold_23:190655-193931	10/10	9	0.0026	119.241	3.9e-29
Vocar20011569m.g	NA	Vca	scaffold_5:2531552-2532644	1/1	yes		jgi|ChlNC64A_1|36871|estExt_Genewise1Plus.C_230031	Csp	scaffold_23:190655-193931	10/10	9	0.0035	90.1866	1.78e-22
Cre06.g296600	riboflavin synthase	Cre	chromosome_6:6995530-6996896	1/1	yes		jgi|ChlNC64A_1|37484|estExt_Genewise1Plus.C_320041	Csp	scaffold_32:158075-159323	4/4	3	0.0026	92.1725	4.18e-20
Vocar20012302m.g	NA	Vca	scaffold_32:93539-94829	1/1	yes		jgi|ChlNC64A_1|48524|fgenesh3_pm.C_scaffold_3000024	Csp	scaffold_3:507321-508995	6/6	5	0.0041	84.4648	7.38e-28
Cre16.g692050	ER-Golgi Qa-SNARE protein, Syntaxin5/Syx5/Sed5/Syp3-family (Qa.II); SYP3	Cre	Chromosome_16:621152-623727	2/2	yes		jgi|ChlNC64A_1|48524|fgenesh3_pm.C_scaffold_3000024	Csp	scaffold_3:507321-508995	6/6	5	0.0504	6.8897	2.07e-19
Cre08.g360900	ribosomal protein S15	Cre	chromosome_8:832485-833059	1/1	yes		jgi|ChlNC64A_1|48682|fgenesh3_pm.C_scaffold_6000006	Csp	scaffold_6:237813-239751	5/5	4	0.001	121.915	3.95e-21
Vocar20003174m.g	ribosomal protein S15; rps15	Vca	scaffold_21:2081056-2081640	1/1	yes		jgi|ChlNC64A_1|48682|fgenesh3_pm.C_scaffold_6000006	Csp	scaffold_6:237813-239751	5/5	4	0.0013	108.934	2.15e-23
Vocar20010236m.g	NA	Vca	scaffold_41:546224-547459	1/1	yes	yes	jgi|ChlNC64A_1|49159|fgenesh3_pm.C_scaffold_26000005	Csp	scaffold_26:92047-94164	8/8	7	0.0205	11.9887	7.54e-41
Cre16.g663100	NA	Cre	chromosome_16:2808572-2810719	2/2	yes		jgi|ChlNC64A_1|49159|fgenesh3_pm.C_scaffold_26000005	Csp	scaffold_26:92047-94164	8/8	7	0.0033	76.1687	2.12e-36
Cre12.g518650	3-beta hydroxysteroid dehydrogenase	Cre	chromosome_12:4200144-4202942	3/1	yes		jgi|ChlNC64A_1|49861|fgenesh3_pg.C_scaffold_2000106	Csp	scaffold_2:761477-763702	8/8	7	0.0308	10.7681	5.13e-20
Vocar20014284m.g	NA	Vca	scaffold_6:3264382-3265690	1/1	yes	yes	jgi|ChlNC64A_1|49861|fgenesh3_pg.C_scaffold_2000106	Csp	scaffold_2:761477-763702	8/8	7	0.0058	60.0233	3.28e-28
Vocar20004117m.g	snapA1	Vca	scaffold_36:770692-772646	1/1	yes	yes	jgi|ChlNC64A_1|53692|fgenesh3_pg.C_scaffold_17000025	Csp	scaffold_17:175281-177218	7/7	6	0.0101	35.072	1.76e-17
Cre02.g099150	alpha-SNAP, SNARE complex protein; SNAPA1	Cre	chromosome_2:4323327-4325502	2/2	yes		jgi|ChlNC64A_1|53692|fgenesh3_pg.C_scaffold_17000025	Csp	scaffold_17:175281-177218	7/7	6	0.0031	116.003	1.08e-11
Cre01.g029300	Triose phosphate isomerase	Cre	chromosome_1:4325646-4327449	1/1	yes		jgi|ChlNC64A_1|56246|estExt_fgenesh3_pm.C_150022	Csp	scaffold_15:1117100-1119920	7/7	6	0.0033	94.3037	7.87e-20
Vocar20008595m.g	NA	Vca	scaffold_1:6508541-6510188	1/1	yes		jgi|ChlNC64A_1|56246|estExt_fgenesh3_pm.C_150022	Csp	scaffold_15:1117100-1119920	7/7	6	0.0465	6.7633	4.07e-19
Vocar20014950m.g	NA	Vca	scaffold_29:388778-390735	1/1	yes	yes	jgi|ChlNC64A_1|56983|estExt_fgenesh3_pg.C_30333	Csp	scaffold_3:2070895-2073206	7/7	6	0.0017	94.2453	1.56e-39
Cre10.g461950	20S proteasome beta subunit E, type beta 5; PBE1	Cre	chromosome_10:5895675-5897800	2/2	yes		jgi|ChlNC64A_1|56983|estExt_fgenesh3_pg.C_30333	Csp	scaffold_3:2070895-2073206	7/7	6	0.0016	102.92	2.74e-28
Vocar20000562m.g	NA	Vca	scaffold_19:264214-265428	1/1			jgi|ChlNC64A_1|57944|estExt_fgenesh3_pg.C_110068	Csp	scaffold_11:354099-356067	6/6	5	0.0035	91.4552	1.43e-29
g9684	serine/threonine protein phosphatase PP2A, metallophosphoesterase	Cre	chromosome_9:3720064-3722435	1/1	yes		jgi|ChlNC64A_1|59530|estExt_fgenesh3_kg.C_10006	Csp	scaffold_1:644245-647776	10/10	9	0.01	21.0282	1.47e-28
Vocar20013670m.g	NA	Vca	scaffold_56:127229-128432	1/1	yes		jgi|ChlNC64A_1|59530|estExt_fgenesh3_kg.C_10006	Csp	scaffold_1:644245-647776	10/10	9	0.0023	94.3653	3.26e-33
Cre11.g468300	Sar-type small GTPase	Cre	chromosome_11:1920764-1922353	1/1	yes		jgi|ChlNC64A_1|59583|estExt_fgenesh3_kg.C_30019	Csp	scaffold_3:1278169-1280344	7/7	6	0.0183	6.3116	2.5e-28
Vocar20006028m.g	small Arf-related GTPase; arf10	Vca	scaffold_12:2182605-2183758	1/1	yes	yes	jgi|ChlNC64A_1|59583|estExt_fgenesh3_kg.C_30019	Csp	scaffold_3:1278169-1280344	7/7	6	0.0139	8.6985	3.82e-35
g5356	NA	Cre	chromosome_5:2092159-2095595	3/1			jgi|ChlNC64A_1|59623|estExt_fgenesh3_kg.C_50009	Csp	scaffold_5:706334-707964	6/6	5	0.0537	1.667	1.38e-10
Vocar20004414m.g	ribosomal protein S15A; rps15A	Vca	scaffold_8:3527103-3528394	2/1	yes		jgi|ChlNC64A_1|59623|estExt_fgenesh3_kg.C_50009	Csp	scaffold_5:706334-707964	6/6	5	0.0584	1.4961	1.02e-12
Cre13.g590900	anaphase promoting complex subunit 11	Cre	chromosome_13:3964029-3965848	2/1	yes		jgi|ChlNC64A_1|59731|estExt_fgenesh3_kg.C_160004	Csp	scaffold_16:580331-581242	3/3	2	0.0873	2.0454	1.64e-05
Vocar20012610m.g	NA	Vca	scaffold_3:2749487-2749750	1/1			jgi|ChlNC64A_1|59731|estExt_fgenesh3_kg.C_160004	Csp	scaffold_16:580331-581242	3/3	2	0.0242	7.323	6.05e-12
Vocar20007540m.g	NA	Vca	scaffold_14:1196472-1197914	1/1		yes	jgi|ChlNC64A_1|8434|gw1.4.128.1	Csp	scaffold_4:1493917-1496820	8/8	7	0.0035	81.7647	1.89e-40
Cre06.g288500	NA	Cre	chromosome_6:5915754-5917920	2/1	yes		jgi|ChlNC64A_1|9428|gw1.5.178.1	Csp	scaffold_5:327861-329475	6/6	5	0.0019	138.827	5.68e-26
Vocar20009597m.g	NA	Vca	scaffold_1:10764965-10766460	2/1	yes	yes	jgi|ChlNC64A_1|9428|gw1.5.178.1	Csp	scaffold_5:327861-329475	6/6	5	0.0029	97.7366	1.11e-26
Vocar20002719m.g	NA	Vca	scaffold_2:4947715-4948677	1/1			Vocar20006941m.g	Vca	scaffold_73:65836-66751	3/3	2	0.5231	0.1212	0.879
Vocar20005935m.g	NA	Vca	scaffold_12:60393-61397	1/1			Vocar20006941m.g	Vca	scaffold_73:65836-66751	3/3	2	0.5675	0.0962	0.68
Vocar20007291m.g	NA	Vca	scaffold_13:729811-730604	1/1	yes		Vocar20007027m.g	Vca	scaffold_728:528-1193	3/3	2	2.1639	0.1083	0.00044
Vocar20003468m.g	NA	Vca	scaffold_38:488482-489159	1/1		yes	Vocar20010977m.g	Vca	scaffold_42:463682-464596	3/3	2	1.9779	0.0303	0.0176
Vocar20004273m.g	NA	Vca	scaffold_8:30443-31114	1/1		yes	Vocar20011169m.g	Vca	scaffold_43:90587-91482	4/4	3	0.9688	0.0548	0.184
Vocar20001326m.g	NA	Vca	scaffold_24:762257-762937	1/1			Vocar20013028m.g	Vca	scaffold_30:505317-506675	4/4	3	0.603	0.4699	0.36
Vocar20001375m.g	NA	Vca	scaffold_24:781374-782054	1/1			Vocar20013028m.g	Vca	scaffold_30:505317-506675	4/4	3	0.5928	0.4857	0.412
g15174	Ribosomal protein L13, component of cytosolic 80S ribosome and 60S large subunit	Cre	chromosome_14:3351679-3355534	2/1	yes	yes	Vocar20013892m.g	Vca	scaffold_6:1555118-1556636	6/5	4	0.0338	2.2009	3.02e-26

## Sheet: Sheet2
Vocar20003435m|PACid:23136741	Cre03.g193900.t1.2|PACid:26902011	0.0043	0.2588	60.5565	1446.81	1473.86	-54.0941	1
Vocar20006486m|PACid:23128583	Cre06.g251150.t1.2|PACid:26893974	0.0032	0.201	63.3294	-859.908	-883.592	47.3678	5.88406e-12
Vocar20004839m|PACid:23133321	Cre07.g331750.t1.2|PACid:26889000	0.0267	0.1321	4.9451	-793.458	-841.732	96.5485	8.70865e-23
Vocar20014754m|PACid:23135503	Cre09.g393800.t1.3|PACid:26895359	0.2709	0.2946	1.0876	2991.85	3003.29	-22.893	1
Vocar20001040m|PACid:23137899	Cre10.g421200.t1.3|PACid:26905153	0.17	0.3524	2.0731	1518.65	1529.76	-22.2189	1
Vocar20011468m|PACid:23124378	Cre10.g426400.t1.3|PACid:26905048	0.1462	0.3017	2.0635	1835.83	1853.73	-35.8039	1
Vocar20007587m|PACid:23128950	Cre10.g434200.t1.1|PACid:26905089	0.2074	0.3526	1.7005	1219.88	1226.8	-13.8372	1
Vocar20010753m|PACid:23129232	Cre14.g618700.t1.3|PACid:26890911	0.2358	0.2696	1.1435	1062.33	1068.31	-11.9631	1
Vocar20006141m|PACid:23134879	Cre16.g691000.t1.2|PACid:26891999	0.0974	0.1135	1.1657	1312.83	1346.41	-67.1513	1
Vocar20000505m|PACid:23131614	Cre17.g735700.t1.2|PACid:26896346	0.0888	0.3335	3.7563	-641.66	-652.495	21.6702	3.23783e-06
Cre12.g545650.t1.2|PACid:26907767	g4139.t1|PACid:26901990	0.5479	0.0615	0.1122	-949.281	-949.314	0.06598	0.797282
Cre12.g550700.t1.2|PACid:26907820	jgi|ChlNC64A_1|132916|IGS.gm_1_00052	0.337	0.2261	0.6711	1374.64	1376.67	-4.04821	1
Vocar20006328m|PACid:23128377	jgi|ChlNC64A_1|132916|IGS.gm_1_00052	0.2438	0.2338	0.9589	1427.2	1434.77	-15.1457	1
Cre16.g692750.t1.3|PACid:26891854	jgi|ChlNC64A_1|133791|IGS.gm_10_00082	0.4815	0.4465	0.9273	1035.05	1035.07	-0.022148	1
Vocar20007100m|PACid:23136644	jgi|ChlNC64A_1|133791|IGS.gm_10_00082	0.1816	0.4193	2.3092	1090.81	1097.01	-12.4063	1
Cre03.g190850.t1.2|PACid:26902138	jgi|ChlNC64A_1|133803|IGS.gm_10_00094	0.5367	0.5059	0.9426	1877.36	1877.44	-0.15711	1
Vocar20003379m|PACid:23136666	jgi|ChlNC64A_1|133803|IGS.gm_10_00094	0.1239	0.4737	3.8228	1898.81	1910.65	-23.6774	1
Cre05.g247600.t1.2|PACid:26897623	jgi|ChlNC64A_1|134163|IGS.gm_11_00009	0.1425	0.2458	1.7256	-931.711	-942.569	21.7144	3.16409e-06
Vocar20004480m|PACid:23137138	jgi|ChlNC64A_1|134163|IGS.gm_11_00009	0.1061	0.2152	2.0273	-917.153	-933.095	31.8847	1.63603e-08
Cre14.g617550.t1.2|PACid:26890669	jgi|ChlNC64A_1|134855|IGS.gm_12_00241	0.2799	0.3695	1.3205	1273.58	1276.92	-6.67866	1
Vocar20001229m|PACid:23130456	jgi|ChlNC64A_1|134855|IGS.gm_12_00241	0.1764	0.3561	2.0184	1276.24	1286.15	-19.8358	1
Vocar20000800m|PACid:23137749	jgi|ChlNC64A_1|135001|IGS.gm_12_00387	0.3857	0.3971	1.0296	3967.32	3969.6	-4.56436	1
Cre12.g506000.t1.2|PACid:26906610	jgi|ChlNC64A_1|135001|IGS.gm_12_00387	0.6261	0.3994	0.6379	3882.35	3884	-3.31355	1
Vocar20009555m|PACid:23126536	jgi|ChlNC64A_1|136744|IGS.gm_17_00148	0.2446	0.3557	1.4543	-811.036	-814.377	6.68199	0.00973919
Cre06.g299000.t1.2|PACid:26893155	jgi|ChlNC64A_1|136744|IGS.gm_17_00148	0.3825	0.469	1.2262	1184.25	1184.91	-1.32932	1
Vocar20000705m|PACid:23132780	jgi|ChlNC64A_1|138271|IGS.gm_20_00020	0.1547	0.1575	1.0182	-592.773	-600.156	14.7658	0.000121726
Cre17.g735950.t1.2|PACid:26896912	jgi|ChlNC64A_1|138806|IGS.gm_22_00047	0.7383	0.4219	0.5715	1309.91	1311.74	-3.66776	1
Vocar20000335m|PACid:23131603	jgi|ChlNC64A_1|138806|IGS.gm_22_00047	0.3127	0.4409	1.4099	1369.81	1372.35	-5.09145	1
Vocar20002398m|PACid:23131151	jgi|ChlNC64A_1|138861|IGS.gm_22_00102	0.2526	0.2343	0.9276	-775.771	-779.35	7.15651	0.00746925
g7526.t1|PACid:26889343	jgi|ChlNC64A_1|13957|gw1.2.421.1	0.1812	0.1688	0.9317	-885.604	-894.036	16.8648	4.01391e-05
Vocar20012672m|PACid:23129719	jgi|ChlNC64A_1|13957|gw1.2.421.1	0.1147	0.15	1.3076	-884.566	-900.767	32.4011	1.25413e-08
Vocar20002551m|PACid:23130890	jgi|ChlNC64A_1|139795|IGS.gm_26_00148	0.0846	0.3496	4.1331	-432.904	-440.271	14.7347	0.000123746
Cre10.g436050.t1.2|PACid:26905349	jgi|ChlNC64A_1|140393|IGS.gm_3_00132	0.4583	0.302	0.659	1371.96	1372.04	-0.175944	1
Vocar20014389m|PACid:23134610	jgi|ChlNC64A_1|140393|IGS.gm_3_00132	0.266	0.4037	1.5177	1412.28	1416.32	-8.07644	1
Vocar20014391m|PACid:23134636	jgi|ChlNC64A_1|140393|IGS.gm_3_00132	0.2896	0.3796	1.3106	1309.4	1312.35	-5.9018	1
Vocar20014430m|PACid:23134640	jgi|ChlNC64A_1|140393|IGS.gm_3_00132	0.2017	0.2975	1.4749	1402.75	1411.84	-18.1743	1
Cre12.g494450.t1.2|PACid:26906349	jgi|ChlNC64A_1|142782|IGS.gm_5_00111	0.3701	0.3664	0.9902	-794.162	-794.792	1.25993	0.261664
Vocar20013366m|PACid:23130327	jgi|ChlNC64A_1|142782|IGS.gm_5_00111	0.2318	0.3363	1.4511	-780.24	-784.314	8.14746	0.00431215
Cre10.g455300.t1.2|PACid:26904495	jgi|ChlNC64A_1|143127|IGS.gm_5_00456	0.1843	0.2145	1.164	-762.898	-770.603	15.4112	8.64762e-05
Vocar20008048m|PACid:23138868	jgi|ChlNC64A_1|143127|IGS.gm_5_00456	0.0913	0.1921	2.1043	-759.779	-780.818	42.0788	8.7667e-11
g8321.t1|PACid:26888881	jgi|ChlNC64A_1|14518|gw1.15.215.1	0.3575	0.1581	0.4423	-718.65	-719.296	1.29046	0.255964
Vocar20012009m|PACid:23127415	jgi|ChlNC64A_1|14518|gw1.15.215.1	0.1839	0.1628	0.8853	-752.327	-758.674	12.6929	0.000367042
Cre06.g306350.t1.2|PACid:26894149	jgi|ChlNC64A_1|145238|IGS.gm_9_00045	0.5288	0.511	0.9663	1109.05	1109.08	-0.05786	1
Cre01.g028150.t1.2|PACid:26903063	jgi|ChlNC64A_1|145297|IGS.gm_9_00104	0.2479	0.3879	1.5645	-796.358	-799.123	5.5307	0.0186856
Vocar20008922m|PACid:23126487	jgi|ChlNC64A_1|145297|IGS.gm_9_00104	0.1812	0.3579	1.9751	-793.811	-799.827	12.0333	0.000522574
Vocar20013455m|PACid:23124134	jgi|ChlNC64A_1|17245|gw1.14.448.1	0.2225	0.3515	1.58	1664.69	1674.26	-19.1365	1
Cre06.g290000.t1.1|PACid:26893533	jgi|ChlNC64A_1|17245|gw1.14.448.1	0.3517	0.3354	0.9537	1644.25	1646.21	-3.9063	1
Vocar20002782m|PACid:23131301	jgi|ChlNC64A_1|17581|gw1.3.770.1	0.0062	0.3793	60.8185	1036.91	1049.05	-24.2725	1
Cre06.g283300.t1.2|PACid:26894201	jgi|ChlNC64A_1|17581|gw1.3.770.1	0.2915	0.3642	1.2493	1094.57	1097.63	-6.11077	1
g15805.t1|PACid:26892585	jgi|ChlNC64A_1|19156|e_gw1.2.522.1	0.2305	0.3156	1.3692	-395.146	-397.305	4.31923	0.0376841
Vocar20001853m|PACid:23131980	jgi|ChlNC64A_1|19181|e_gw1.2.429.1	0.0053	0.3019	57.3248	1011.87	1038.24	-52.7376	1
Cre05.g246800.t1.2|PACid:26897794	jgi|ChlNC64A_1|19181|e_gw1.2.429.1	0.2279	0.2491	1.093	-945.935	-950.848	9.82538	0.0017212
Cre12.g538750.t1.2|PACid:26906300	jgi|ChlNC64A_1|21126|e_gw1.5.487.1	0.1492	0.2918	1.9558	-698.005	-705.632	15.2528	9.40375e-05
Vocar20011156m|PACid:23127324	jgi|ChlNC64A_1|21126|e_gw1.5.487.1	0.0044	0.2805	64.4287	-699.23	-713.132	27.8033	1.34295e-07
Cre10.g428850.t1.2|PACid:26905142	jgi|ChlNC64A_1|21434|e_gw1.6.305.1	0.1538	0.2911	1.8929	-795.548	-804.632	18.1679	2.02261e-05
Vocar20011581m|PACid:23124228	jgi|ChlNC64A_1|21434|e_gw1.6.305.1	0.0043	0.2859	65.9458	-798.591	-817.363	37.543	8.94187e-10
Cre10.g453450.t1.2|PACid:26904403	jgi|ChlNC64A_1|22041|e_gw1.7.244.1	0.0898	0.1276	1.4205	-677.851	-696.946	38.1886	6.42262e-10
Vocar20013116m|PACid:23133863	jgi|ChlNC64A_1|22041|e_gw1.7.244.1	0.0619	0.1138	1.8394	-679.911	-704.997	50.1722	1.40827e-12
Vocar20002263m|PACid:23127112	jgi|ChlNC64A_1|22901|e_gw1.9.288.1	0.0026	0.1657	64.3742	-597.756	-622.817	50.1219	1.44484e-12
Cre05.g241300.t1.2|PACid:26897779	jgi|ChlNC64A_1|23084|e_gw1.10.300.1	0.0599	0.0698	1.1665	-450.726	-467.246	33.0402	9.02723e-09
Vocar20012753m|PACid:23129896	jgi|ChlNC64A_1|23084|e_gw1.10.300.1	0.0395	0.0715	1.8119	-457.375	-483.19	51.6292	6.70355e-13
Vocar20005266m|PACid:23131672	jgi|ChlNC64A_1|23497|e_gw1.11.222.1	0.1578	0.3112	1.9724	1296.59	1308.97	-24.7694	1
Cre06.g257601.t1.2|PACid:26893754	jgi|ChlNC64A_1|23497|e_gw1.11.222.1	0.658	0.3152	0.4791	1241.44	1242.17	-1.45952	1
g6241.t1|PACid:26894674	jgi|ChlNC64A_1|23906|e_gw1.12.200.1	0.4741	0.3906	0.8239	2398.54	2398.59	-0.108468	1
Vocar20002785m|PACid:23130741	jgi|ChlNC64A_1|23906|e_gw1.12.200.1	0.228	0.3773	1.6546	2447.24	2457.56	-20.629	1
Vocar20012865m|PACid:23130191	jgi|ChlNC64A_1|24122|e_gw1.12.252.1	0.1951	0.3703	1.8983	1466.86	1475.82	-17.926	1
Cre17.g732850.t1.2|PACid:26896900	jgi|ChlNC64A_1|24122|e_gw1.12.252.1	0.4496	0.3885	0.8642	1532.95	1533.09	-0.293734	1
Cre14.g620350.t1.2|PACid:26890787	jgi|ChlNC64A_1|24136|e_gw1.12.95.1	0.2772	0.3426	1.236	2671.76	2680.38	-17.237	1
Vocar20003066m|PACid:23135802	jgi|ChlNC64A_1|24136|e_gw1.12.95.1	0.0059	0.359	61.1126	2750.88	2782.45	-63.1285	1
g2895.t1|PACid:26902658	jgi|ChlNC64A_1|24830|e_gw1.14.83.1	0.3983	0.2453	0.6158	2689.08	2690.34	-2.52053	1
Vocar20007636m|PACid:23128963	jgi|ChlNC64A_1|24830|e_gw1.14.83.1	0.1526	0.2301	1.5079	2736.63	2771.57	-69.8803	1
Vocar20010643m|PACid:23129320	jgi|ChlNC64A_1|26239|e_gw1.19.142.1	0.1714	0.3926	2.291	1647.45	1658.79	-22.6702	1
Cre17.g717750.t1.2|PACid:26897053	jgi|ChlNC64A_1|26239|e_gw1.19.142.1	0.4152	0.4488	1.0809	1660.87	1661.3	-0.866952	1
Cre08.g382500.t1.2|PACid:26888440	jgi|ChlNC64A_1|27566|e_gw1.26.276.1	0.2184	0.2428	1.1116	-547.923	-551.535	7.2229	0.00719793
Vocar20011030m|PACid:23132149	jgi|ChlNC64A_1|27566|e_gw1.26.276.1	0.2299	0.2278	0.9909	-541.028	-544.126	6.19611	0.0128031
Cre03.g181150.t1.1|PACid:26902133	jgi|ChlNC64A_1|27579|e_gw1.26.284.1	0.0728	0.1537	2.1114	-541.714	-556.123	28.8172	7.95423e-08
Cre17.g712400.t1.2|PACid:26896960	jgi|ChlNC64A_1|28756|e_gw1.42.5.1	0.2574	0.2662	1.0341	1876.91	1884.83	-15.8276	1
Vocar20011462m|PACid:23124258	jgi|ChlNC64A_1|28756|e_gw1.42.5.1	0.1353	0.2432	1.7969	1874.09	1901.47	-54.7672	1
Cre13.g585150.t1.2|PACid:26899270	jgi|ChlNC64A_1|29747|estExt_Genewise1.C_30211	0.1398	0.1176	0.8416	1499.72	1521.18	-42.9229	1
Vocar20009827m|PACid:23124994	jgi|ChlNC64A_1|29747|estExt_Genewise1.C_30211	0.0582	0.0871	1.4969	1482.97	1541.9	-117.87	1
Cre02.g077300.t1.2|PACid:26900303	jgi|ChlNC64A_1|30273|estExt_Genewise1.C_50066	0.1374	0.0928	0.6756	1386.34	1406.54	-40.4011	1
Vocar20013082m|PACid:23133877	jgi|ChlNC64A_1|30273|estExt_Genewise1.C_50066	0.0652	0.0903	1.3854	1425.13	1480.1	-109.926	1
g11264.t1|PACid:26905094	jgi|ChlNC64A_1|30584|estExt_Genewise1.C_60247	0.427	0.2845	0.6662	-734.115	-734.273	0.314776	0.574764
Vocar20002191m|PACid:23127210	jgi|ChlNC64A_1|30584|estExt_Genewise1.C_60247	0.2126	0.2564	1.2062	-739.237	-744.015	9.55523	0.0019938
Vocar20009258m|PACid:23125462	jgi|ChlNC64A_1|32279|estExt_Genewise1.C_180247	0.0056	0.3714	66.8873	-859.355	-874.658	30.6072	3.15926e-08
Cre01.g040450.t1.2|PACid:26902972	jgi|ChlNC64A_1|32279|estExt_Genewise1.C_180247	0.2888	0.362	1.2535	1039.81	1042.2	-4.77951	1
Vocar20009994m|PACid:23124842	jgi|ChlNC64A_1|32442|estExt_Genewise1.C_210068	0.0029	0.1833	62.4792	-805.58	-837.19	63.2194	1.84915e-15
Cre06.g288750.t1.2|PACid:26894617	jgi|ChlNC64A_1|32442|estExt_Genewise1.C_210068	0.1839	0.236	1.283	1069	1078.69	-19.3668	1
Cre11.g481450.t1.2|PACid:26890055	jgi|ChlNC64A_1|32746|estExt_Genewise1.C_250004	0.7505	0.516	0.6875	1510.18	1512.38	-4.39034	1
Vocar20012105m|PACid:23133582	jgi|ChlNC64A_1|32746|estExt_Genewise1.C_250004	0.4992	0.502	1.0056	1547.27	1547.27	-7.2e-05	1
Vocar20010640m|PACid:23129282	jgi|ChlNC64A_1|33111|estExt_Genewise1.C_300034	0.1362	0.3109	2.2821	-907.483	-919.808	24.6492	6.87749e-07
Cre16.g677500.t1.2|PACid:26891473	jgi|ChlNC64A_1|33366|estExt_Genewise1.C_420011	0.1778	0.2599	1.4619	1459.21	1472.2	-25.9765	1
Vocar20000021m|PACid:23138401	jgi|ChlNC64A_1|33366|estExt_Genewise1.C_420011	0.1585	0.3211	2.0255	1704.74	1721.71	-33.9455	1
Cre01.g032050.t1.2|PACid:26903730	jgi|ChlNC64A_1|34185|estExt_Genewise1Plus.C_30510	0.4343	0.3699	0.8519	2263.96	2264.38	-0.834862	1
Vocar20009929m|PACid:23124864	jgi|ChlNC64A_1|34185|estExt_Genewise1Plus.C_30510	0.1546	0.3335	2.1575	2332.71	2355.57	-45.7211	1
Cre03.g187450.t1.2|PACid:26902345	jgi|ChlNC64A_1|34303|estExt_Genewise1Plus.C_40033	0.1869	0.0941	0.5035	1392.63	1403.58	-21.8981	1
Vocar20005741m|PACid:23135107	jgi|ChlNC64A_1|34303|estExt_Genewise1Plus.C_40033	0.0949	0.086	0.9054	1412.53	1447.33	-69.5963	1
g5492.t1|PACid:26897557	jgi|ChlNC64A_1|35549|estExt_Genewise1Plus.C_110127	0.3903	0.283	0.7251	1267.24	1268	-1.51096	1
Vocar20000483m|PACid:23131462	jgi|ChlNC64A_1|35549|estExt_Genewise1Plus.C_110127	0.297	0.2648	0.8916	1212.46	1215.51	-6.09279	1
Cre08.g385200.t1.1|PACid:26888178	jgi|ChlNC64A_1|36210|estExt_Genewise1Plus.C_150034	0.0564	0.1068	1.8949	-522.45	-542.513	40.1261	2.38088e-10
Vocar20004722m|PACid:23137122	jgi|ChlNC64A_1|36210|estExt_Genewise1Plus.C_150034	0.0557	0.1104	1.9831	-522.577	-540.561	35.9684	2.00548e-09
Vocar20006936m|PACid:23131751	jgi|ChlNC64A_1|36210|estExt_Genewise1Plus.C_150034	0.0746	0.1099	1.4742	-521.295	-536.466	30.3411	3.62367e-08
Cre01.g034400.t1.1|PACid:26903831	jgi|ChlNC64A_1|36534|estExt_Genewise1Plus.C_180120	0.5322	0.359	0.6746	1865.46	1865.53	-0.141286	1
Vocar20008547m|PACid:23126383	jgi|ChlNC64A_1|36534|estExt_Genewise1Plus.C_180120	0.3213	0.3254	1.0129	1875.33	1879.01	-7.3611	1
g10494.t1|PACid:26904974	jgi|ChlNC64A_1|36871|estExt_Genewise1Plus.C_230031	0.3543	0.3645	1.0286	2230.38	2232.72	-4.67756	1
Vocar20011569m|PACid:23124386	jgi|ChlNC64A_1|36871|estExt_Genewise1Plus.C_230031	0.2532	0.3492	1.3793	2223.19	2231.81	-17.2427	1
Cre06.g296600.t1.2|PACid:26893843	jgi|ChlNC64A_1|37484|estExt_Genewise1Plus.C_320041	0.3126	0.2764	0.8842	1462.98	1466.08	-6.207	1
Vocar20012302m|PACid:23133797	jgi|ChlNC64A_1|48524|fgenesh3_pm.C_scaffold_3000024	0.2262	0.3744	1.6549	2314.71	2326.4	-23.3889	1
Cre16.g692050.t1.1|PACid:26892797	jgi|ChlNC64A_1|48524|fgenesh3_pm.C_scaffold_3000024	0.3904	0.3903	0.9999	2286.23	2287.51	-2.5682	1
Cre08.g360900.t1.2|PACid:26888352	jgi|ChlNC64A_1|48682|fgenesh3_pm.C_scaffold_6000006	0.1504	0.1402	0.9319	-898.262	-909.776	23.028	1.59657e-06
Vocar20003174m|PACid:23135892	jgi|ChlNC64A_1|48682|fgenesh3_pm.C_scaffold_6000006	0.1091	0.1607	1.4731	-926.144	-944.934	37.5808	8.77056e-10
Vocar20010236m|PACid:23128979	jgi|ChlNC64A_1|49159|fgenesh3_pm.C_scaffold_26000005	0.0836	0.2468	2.9522	2428.09	2480.24	-104.307	1
Cre16.g663100.t1.1|PACid:26892348	jgi|ChlNC64A_1|49159|fgenesh3_pm.C_scaffold_26000005	0.212	0.271	1.2781	2541.32	2558.65	-34.6477	1
Cre12.g518650.t1.2|PACid:26907843	jgi|ChlNC64A_1|49861|fgenesh3_pg.C_scaffold_2000106	0.4818	0.386	0.8011	2430.95	2430.98	-0.058162	1
Vocar20014284m|PACid:23134263	jgi|ChlNC64A_1|49861|fgenesh3_pg.C_scaffold_2000106	0.2658	0.379	1.4256	2492.76	2500.09	-14.6557	1
Vocar20004117m|PACid:23132335	jgi|ChlNC64A_1|53692|fgenesh3_pg.C_scaffold_17000025	0.1791	0.3643	2.0343	1594.7	1607.23	-25.0624	1
Cre02.g099150.t1.2|PACid:26900353	jgi|ChlNC64A_1|53692|fgenesh3_pg.C_scaffold_17000025	0.4647	0.405	0.8715	1588.05	1588.12	-0.141182	1
Cre01.g029300.t1.2|PACid:26902925	jgi|ChlNC64A_1|56246|estExt_fgenesh3_pm.C_150022	0.3342	0.3429	1.0262	1914.25	1917.24	-5.97003	1
Vocar20008595m|PACid:23126442	jgi|ChlNC64A_1|56246|estExt_fgenesh3_pm.C_150022	0.2391	0.3302	1.381	1795.76	1804.54	-17.5553	1
Vocar20014950m|PACid:23127870	jgi|ChlNC64A_1|56983|estExt_fgenesh3_pg.C_30333	0.12	0.1712	1.4272	1734.34	1767.35	-66.0154	1
Cre10.g461950.t1.2|PACid:26904387	jgi|ChlNC64A_1|56983|estExt_fgenesh3_pg.C_30333	0.2092	0.1831	0.875	1721.2	1733.61	-24.8277	1
Vocar20000562m|PACid:23132714	jgi|ChlNC64A_1|57944|estExt_fgenesh3_pg.C_110068	0.3113	0.3599	1.1563	2212.49	2217.26	-9.54716	1
g9684.t1|PACid:26895711	jgi|ChlNC64A_1|59530|estExt_fgenesh3_kg.C_10006	0.2469	0.2359	0.9553	1996.93	2006.01	-18.173	1
Vocar20013670m|PACid:23136592	jgi|ChlNC64A_1|59530|estExt_fgenesh3_kg.C_10006	0.149	0.2348	1.5762	2024.21	2048.89	-49.3635	1
Cre11.g468300.t1.2|PACid:26890563	jgi|ChlNC64A_1|59583|estExt_fgenesh3_kg.C_30019	0.1132	0.1262	1.115	1188.12	1212.15	-48.0789	1
Vocar20006028m|PACid:23134926	jgi|ChlNC64A_1|59583|estExt_fgenesh3_kg.C_30019	0.0588	0.1293	2.1989	1211.99	1254.81	-85.6274	1
g5356.t1|PACid:26897555	jgi|ChlNC64A_1|59623|estExt_fgenesh3_kg.C_50009	0.1904	0.1014	0.5324	-765.024	-770.343	10.6378	0.00110801
Vocar20004414m|PACid:23137165	jgi|ChlNC64A_1|59623|estExt_fgenesh3_kg.C_50009	0.137	0.0944	0.6893	-766.539	-777.727	22.376	2.24154e-06
Cre13.g590900.t1.2|PACid:26898681	jgi|ChlNC64A_1|59731|estExt_fgenesh3_kg.C_160004	0.3527	0.204	0.5785	-546.979	-547.54	1.12175	0.289541
Vocar20012610m|PACid:23129966	jgi|ChlNC64A_1|59731|estExt_fgenesh3_kg.C_160004	0.1072	0.1871	1.7457	-557.414	-569.124	23.4197	1.30237e-06
Vocar20007540m|PACid:23128938	jgi|ChlNC64A_1|8434|gw1.4.128.1	0.2434	0.31	1.2736	3083.33	3098.23	-29.8085	1
Cre06.g288500.t1.2|PACid:26893272	jgi|ChlNC64A_1|9428|gw1.5.178.1	0.2478	0.3051	1.231	1662.69	1668.82	-12.2645	1
Vocar20009597m|PACid:23125598	jgi|ChlNC64A_1|9428|gw1.5.178.1	0.1332	0.3034	2.2767	1682.08	1700.75	-37.3333	1
Vocar20002719m|PACid:23130808	Vocar20006941m|PACid:23131770	0.7137	0.0673	0.0943	1265.52	1266.25	-1.46817	1
Vocar20005935m|PACid:23134663	Vocar20006941m|PACid:23131770	0.7731	0.0582	0.0753	1328.85	1329.89	-2.06838	1
Vocar20007291m|PACid:23136318	Vocar20007027m|PACid:23139064	2.478	0.2286	0.0922	-496.99	-503.962	13.9447	0.000188269
Vocar20003468m|PACid:23127986	Vocar20010977m|PACid:23132116	1.8516	0.0572	0.0309	-594.447	-597.041	5.1885	0.0227368
Vocar20004273m|PACid:23136994	Vocar20011169m|PACid:23127289	1.2094	0.0553	0.0457	-704.971	-706.589	3.23501	0.07208
Vocar20001326m|PACid:23130655	Vocar20013028m|PACid:23133858	0.6627	0.2749	0.4148	1417.58	1418.58	-1.98899	1
Vocar20001375m|PACid:23130482	Vocar20013028m|PACid:23133858	0.6342	0.2779	0.4383	1422.04	1422.74	-1.40134	1
g15174.t1|PACid:26890937	Vocar20013892m|PACid:23134488	0.121	0.0843	0.6967	1201.17	1221.15	-39.9593	1
