# Supplementary material for: Comparative genomic analysis of retrogene repertoire in two green algae Volvox carteri and Chlamydomonas reinhardtii
Source: Biol Direct. 2016 Aug 4;11:35. doi: 10.1186/s13062-016-0138-1 (PMC4972966; doi:10.1186/s13062-016-0138-1)
Supplement: Additional file 3: — Predicted functions (GO terms) of the retrogene candidates. (XLSX 24 kb) [file 13062_2016_138_MOESM3_ESM.xlsx]

## Sheet: molecular_function
retrogene candidate	GO category	parental gene	GO category
Vocar20003435m.g	sequence-specific DNA binding, protein binding, DNA binding, protein heterodimerization activity	Cre03.g193900	sequence-specific DNA binding, protein binding, protein heterodimerization activity
Vocar20006486m.g		Cre06.g251150
Vocar20004839m.g		Cre07.g331750
Vocar20014754m.g		Cre09.g393800
Vocar20001040m.g	RNA binding,	Cre10.g421200	RNA binding,
Vocar20011468m.g		Cre10.g426400
Vocar20007587m.g		Cre10.g434200
Vocar20010753m.g	structural constituent of ribosome,	Cre14.g618700
Vocar20006141m.g	translation elongation factor activity,	Cre16.g691000	translation elongation factor activity,
Vocar20000505m.g		Cre17.g735700
Cre12.g545650		g4139
Cre12.g550700	hydroxymethyl-, formyl- and related transferase activity; phosphoribosylglycinamide formyltransferase activity	jgi|ChlNC64A_1|132916|IGS.gm_1_00052	phosphoribosylglycinamide formyltransferase activity,hydroxymethyl-, formyl- and related transferase activity
Vocar20006328m.g	hydroxymethyl-, formyl- and related transferase activity; phosphoribosylglycinamide formyltransferase activity	jgi|ChlNC64A_1|132916|IGS.gm_1_00052	phosphoribosylglycinamide formyltransferase activity,hydroxymethyl-, formyl- and related transferase activity
Cre16.g692750	DNA binding	jgi|ChlNC64A_1|133791|IGS.gm_10_00082
Vocar20007100m.g	DNA binding	jgi|ChlNC64A_1|133791|IGS.gm_10_00082
Cre03.g190850	catalytic activity,	jgi|ChlNC64A_1|133803|IGS.gm_10_00094	catalytic activity
Vocar20003379m.g	catalytic activity,	jgi|ChlNC64A_1|133803|IGS.gm_10_00094	catalytic activity
Cre05.g247600	acid-amino acid ligase activity,	jgi|ChlNC64A_1|134163|IGS.gm_11_00009	ubiquitin-protein ligase activity,ubiquitin conjugating enzyme activity
Vocar20004480m.g	acid-amino acid ligase activity,	jgi|ChlNC64A_1|134163|IGS.gm_11_00009	ubiquitin-protein ligase activity,ubiquitin conjugating enzyme activity
Cre14.g617550	calcium ion binding	jgi|ChlNC64A_1|134855|IGS.gm_12_00241	calcium ion binding
Vocar20001229m.g	calcium ion binding	jgi|ChlNC64A_1|134855|IGS.gm_12_00241	calcium ion binding
Vocar20000800m.g	protein binding,	jgi|ChlNC64A_1|135001|IGS.gm_12_00387	dynein ATPase activity
Cre12.g506000	protein binding,	jgi|ChlNC64A_1|135001|IGS.gm_12_00387	dynein ATPase activity
Vocar20009555m.g	structural constituent of ribosome, RNA binding,	jgi|ChlNC64A_1|136744|IGS.gm_17_00148	structural constituent of ribosome,RNA binding
Cre06.g299000	structural constituent of ribosome, RNA binding,	jgi|ChlNC64A_1|136744|IGS.gm_17_00148	structural constituent of ribosome,RNA binding
Vocar20000705m.g		jgi|ChlNC64A_1|138271|IGS.gm_20_00020
Cre17.g735950	hydroxyisourate hydrolase activity	jgi|ChlNC64A_1|138806|IGS.gm_22_00047	steroid binding,carrier activity
Vocar20000335m.g	hydroxyisourate hydrolase activity	jgi|ChlNC64A_1|138806|IGS.gm_22_00047	steroid binding,carrier activity
Vocar20002398m.g	2 iron, 2 sulfur cluster binding; electron carrier activity; iron-sulfur cluster binding	jgi|ChlNC64A_1|138861|IGS.gm_22_00102	iron ion binding,electron transporter activity
g7526		jgi|ChlNC64A_1|13957|gw1.2.421.1	structural constituent of ribosome
Vocar20012672m.g	structural constituent of ribosome,	jgi|ChlNC64A_1|13957|gw1.2.421.1	structural constituent of ribosome
Vocar20002551m.g		jgi|ChlNC64A_1|139795|IGS.gm_26_00148	protein translocase activity
Cre10.g436050	metal ion binding, superoxide dismutase activity,	jgi|ChlNC64A_1|140393|IGS.gm_3_00132	manganese superoxide dismutase activity,iron superoxide dismutase activity,copper, zinc superoxide dismutase activity,superoxide dismutase activity,nickel superoxide dismutase activity,metal ion binding
Vocar20014389m.g	metal ion binding, superoxide dismutase activity,	jgi|ChlNC64A_1|140393|IGS.gm_3_00132	manganese superoxide dismutase activity,iron superoxide dismutase activity,copper, zinc superoxide dismutase activity,superoxide dismutase activity,nickel superoxide dismutase activity,metal ion binding
Vocar20014391m.g	metal ion binding, superoxide dismutase activity,	jgi|ChlNC64A_1|140393|IGS.gm_3_00132	manganese superoxide dismutase activity,iron superoxide dismutase activity,copper, zinc superoxide dismutase activity,superoxide dismutase activity,nickel superoxide dismutase activity,metal ion binding
Vocar20014430m.g	metal ion binding, superoxide dismutase activity,	jgi|ChlNC64A_1|140393|IGS.gm_3_00132	manganese superoxide dismutase activity,iron superoxide dismutase activity,copper, zinc superoxide dismutase activity,superoxide dismutase activity,nickel superoxide dismutase activity,metal ion binding
Cre12.g494450	structural constituent of ribosome,	jgi|ChlNC64A_1|142782|IGS.gm_5_00111	structural constituent of ribosome
Vocar20013366m.g	structural constituent of ribosome,	jgi|ChlNC64A_1|142782|IGS.gm_5_00111	structural constituent of ribosome
Cre10.g455300		jgi|ChlNC64A_1|143127|IGS.gm_5_00456
Vocar20008048m.g		jgi|ChlNC64A_1|143127|IGS.gm_5_00456
g8321	structural constituent of ribosome,	jgi|ChlNC64A_1|14518|gw1.15.215.1	structural constituent of ribosome
Vocar20012009m.g	structural constituent of ribosome,	jgi|ChlNC64A_1|14518|gw1.15.215.1	structural constituent of ribosome
Cre06.g306350	iron-sulfur cluster binding, electron carrier activity,	jgi|ChlNC64A_1|145238|IGS.gm_9_00045	iron ion binding,electron transporter activity
Cre01.g028150		jgi|ChlNC64A_1|145297|IGS.gm_9_00104	oxidoreductase activity, acting on NADH or NADPH
Vocar20008922m.g		jgi|ChlNC64A_1|145297|IGS.gm_9_00104	oxidoreductase activity, acting on NADH or NADPH
Vocar20013455m.g		jgi|ChlNC64A_1|17245|gw1.14.448.1
Cre06.g290000		jgi|ChlNC64A_1|17245|gw1.14.448.1
Vocar20002782m.g	protein binding,	jgi|ChlNC64A_1|17581|gw1.3.770.1
Cre06.g283300	protein binding,	jgi|ChlNC64A_1|17581|gw1.3.770.1
g15805	structural constituent of ribosome,	jgi|ChlNC64A_1|19156|e_gw1.2.522.1	structural constituent of ribosome
Vocar20001853m.g		jgi|ChlNC64A_1|19181|e_gw1.2.429.1
Cre05.g246800		jgi|ChlNC64A_1|19181|e_gw1.2.429.1
Cre12.g538750		jgi|ChlNC64A_1|21126|e_gw1.5.487.1
Vocar20011156m.g		jgi|ChlNC64A_1|21126|e_gw1.5.487.1
Cre10.g428850		jgi|ChlNC64A_1|21434|e_gw1.6.305.1
Vocar20011581m.g		jgi|ChlNC64A_1|21434|e_gw1.6.305.1
Cre10.g453450		jgi|ChlNC64A_1|22041|e_gw1.7.244.1
Vocar20013116m.g		jgi|ChlNC64A_1|22041|e_gw1.7.244.1
Vocar20002263m.g		jgi|ChlNC64A_1|22901|e_gw1.9.288.1
Cre05.g241300		jgi|ChlNC64A_1|23084|e_gw1.10.300.1
Vocar20012753m.g		jgi|ChlNC64A_1|23084|e_gw1.10.300.1
Vocar20005266m.g	antioxidant activity, peroxiredoxin activity, oxidoreductase activity,	jgi|ChlNC64A_1|23497|e_gw1.11.222.1
Cre06.g257601	antioxidant activity, peroxiredoxin activity, oxidoreductase activity,	jgi|ChlNC64A_1|23497|e_gw1.11.222.1
g6241	protein binding,	jgi|ChlNC64A_1|23906|e_gw1.12.200.1
Vocar20002785m.g	protein binding,	jgi|ChlNC64A_1|23906|e_gw1.12.200.1
Vocar20012865m.g	antioxidant activity, oxidoreductase activity,	jgi|ChlNC64A_1|24122|e_gw1.12.252.1
Cre17.g732850	antioxidant activity; copper ion binding; oxidoreductase activity	jgi|ChlNC64A_1|24122|e_gw1.12.252.1
Cre14.g620350	GTP cyclohydrolase II activity, 3,4-dihydroxy-2-butanone-4-phosphate synthase activity,	jgi|ChlNC64A_1|24136|e_gw1.12.95.1	3,4-dihydroxy-2-butanone-4-phosphate synthase activity,GTP cyclohydrolase II activity
Vocar20003066m.g	GTP cyclohydrolase II activity, 3,4-dihydroxy-2-butanone-4-phosphate synthase activity,	jgi|ChlNC64A_1|24136|e_gw1.12.95.1	3,4-dihydroxy-2-butanone-4-phosphate synthase activity,GTP cyclohydrolase II activity
g2895	catalytic activity; pyridoxal phosphate binding	jgi|ChlNC64A_1|24830|e_gw1.14.83.1	cystathionine gamma-synthase activity
Vocar20007636m.g	catalytic activity; pyridoxal phosphate binding	jgi|ChlNC64A_1|24830|e_gw1.14.83.1	cystathionine gamma-synthase activity
Vocar20010643m.g		jgi|ChlNC64A_1|26239|e_gw1.19.142.1	electron transporter activity
Cre17.g717750		jgi|ChlNC64A_1|26239|e_gw1.19.142.1	electron transporter activity
Cre08.g382500		jgi|ChlNC64A_1|27566|e_gw1.26.276.1
Vocar20011030m.g		jgi|ChlNC64A_1|27566|e_gw1.26.276.1
Cre03.g181150		jgi|ChlNC64A_1|27579|e_gw1.26.284.1	dynein ATPase activity,microtubule motor activity
Cre17.g712400		jgi|ChlNC64A_1|28756|e_gw1.42.5.1
Vocar20011462m.g		jgi|ChlNC64A_1|28756|e_gw1.42.5.1
Cre13.g585150	ribosome binding,	jgi|ChlNC64A_1|29747|estExt_Genewise1.C_30211	translation initiation factor activity
Vocar20009827m.g	ribosome binding,	jgi|ChlNC64A_1|29747|estExt_Genewise1.C_30211	translation initiation factor activity
Cre02.g077300	methyltransferase activity, RNA binding,	jgi|ChlNC64A_1|30273|estExt_Genewise1.C_50066	RNA binding
Vocar20013082m.g	methyltransferase activity, tRNA (adenine-N1-)-methyltransferase activity, RNA binding,	jgi|ChlNC64A_1|30273|estExt_Genewise1.C_50066	RNA binding
g11264	structural constituent of ribosome,	jgi|ChlNC64A_1|30584|estExt_Genewise1.C_60247	structural constituent of ribosome
Vocar20002191m.g	structural constituent of ribosome,	jgi|ChlNC64A_1|30584|estExt_Genewise1.C_60247	structural constituent of ribosome
Vocar20009258m.g	signal transducer activity,	jgi|ChlNC64A_1|32279|estExt_Genewise1.C_180247	two-component sensor molecule activity
Cre01.g040450	signal transducer activity,	jgi|ChlNC64A_1|32279|estExt_Genewise1.C_180247	two-component sensor molecule activity
Vocar20009994m.g	nucleic acid binding; nucleotide binding; peptidyl-prolyl cis-trans isomerase activity	jgi|ChlNC64A_1|32442|estExt_Genewise1.C_210068	nucleic acid binding
Cre06.g288750	nucleic acid binding; nucleotide binding; peptidyl-prolyl cis-trans isomerase activity	jgi|ChlNC64A_1|32442|estExt_Genewise1.C_210068	nucleic acid binding
Cre11.g481450	hydrogen ion transmembrane transporter activity,	jgi|ChlNC64A_1|32746|estExt_Genewise1.C_250004	hydrolase activity, acting on acid anhydrides, catalyzing transmembrane movement of substances
Vocar20012105m.g	hydrogen ion transmembrane transporter activity,	jgi|ChlNC64A_1|32746|estExt_Genewise1.C_250004	hydrolase activity, acting on acid anhydrides, catalyzing transmembrane movement of substances
Vocar20010640m.g	electron carrier activity, protein disulfide oxidoreductase activity,	jgi|ChlNC64A_1|33111|estExt_Genewise1.C_300034	electron transporter activity
Cre16.g677500	ATP binding, adenylylsulfate kinase activity,	jgi|ChlNC64A_1|33366|estExt_Genewise1.C_420011	kinase activity,ATP binding,adenylyl-sulfate kinase activity,transferase activity, transferring phosphorus-containing groups
Vocar20000021m.g	kinase activity, transferase activity, transferring phosphorus-containing groups, ATP binding, adenylylsulfate kinase activity,	jgi|ChlNC64A_1|33366|estExt_Genewise1.C_420011
Cre01.g032050		jgi|ChlNC64A_1|34185|estExt_Genewise1Plus.C_30510
Vocar20009929m.g		jgi|ChlNC64A_1|34185|estExt_Genewise1Plus.C_30510
Cre03.g187450	ribose-5-phosphate isomerase activity,	jgi|ChlNC64A_1|34303|estExt_Genewise1Plus.C_40033	ribose-5-phosphate isomerase activity
Vocar20005741m.g	ribose-5-phosphate isomerase activity,	jgi|ChlNC64A_1|34303|estExt_Genewise1Plus.C_40033	ribose-5-phosphate isomerase activity
g5492		jgi|ChlNC64A_1|35549|estExt_Genewise1Plus.C_110127
Vocar20000483m.g		jgi|ChlNC64A_1|35549|estExt_Genewise1Plus.C_110127
Cre08.g385200		jgi|ChlNC64A_1|36210|estExt_Genewise1Plus.C_150034
Vocar20004722m.g		jgi|ChlNC64A_1|36210|estExt_Genewise1Plus.C_150034
Vocar20006936m.g		jgi|ChlNC64A_1|36210|estExt_Genewise1Plus.C_150034
Cre01.g034400	6-phosphogluconolactonase activity	jgi|ChlNC64A_1|36534|estExt_Genewise1Plus.C_180120	6-phosphogluconolactonase activity
Vocar20008547m.g	6-phosphogluconolactonase activity	jgi|ChlNC64A_1|36534|estExt_Genewise1Plus.C_180120	6-phosphogluconolactonase activity
g10494	voltage-gated anion channel activity,	jgi|ChlNC64A_1|36871|estExt_Genewise1Plus.C_230031	voltage-gated ion-selective channel activity
Vocar20011569m.g	voltage-gated anion channel activity,	jgi|ChlNC64A_1|36871|estExt_Genewise1Plus.C_230031	voltage-gated ion-selective channel activity
Cre06.g296600	oxidoreductase activity; riboflavin synthase activity	jgi|ChlNC64A_1|37484|estExt_Genewise1Plus.C_320041	rhodopsin-like receptor activity
Vocar20012302m.g	protein binding,	jgi|ChlNC64A_1|48524|fgenesh3_pm.C_scaffold_3000024
Cre16.g692050	protein binding,	jgi|ChlNC64A_1|48524|fgenesh3_pm.C_scaffold_3000024
Cre08.g360900	structural constituent of ribosome,	jgi|ChlNC64A_1|48682|fgenesh3_pm.C_scaffold_6000006	structural constituent of ribosome
Vocar20003174m.g	structural constituent of ribosome,	jgi|ChlNC64A_1|48682|fgenesh3_pm.C_scaffold_6000006	structural constituent of ribosome
Vocar20010236m.g	phospho-N-acetylmuramoyl-pentapeptide-transferase activity,	jgi|ChlNC64A_1|49159|fgenesh3_pm.C_scaffold_26000005	UDP-N-acetylglucosamine-dolichyl-phosphate N-acetylglucosaminephosphotransferase activity,catalytic activity
Cre16.g663100	phospho-N-acetylmuramoyl-pentapeptide-transferase activity,	jgi|ChlNC64A_1|49159|fgenesh3_pm.C_scaffold_26000005	UDP-N-acetylglucosamine-dolichyl-phosphate N-acetylglucosaminephosphotransferase activity,catalytic activity
Cre12.g518650	3-beta-hydroxy-delta5-steroid dehydrogenase activity, oxidoreductase activity, acting on the CH-OH group of donors, NAD or NADP as acceptor,	jgi|ChlNC64A_1|49861|fgenesh3_pg.C_scaffold_2000106	3-beta-hydroxy-delta5-steroid dehydrogenase activity,C-3 sterol dehydrogenase (C-4 sterol decarboxylase) activity,sterol-4-alpha-carboxylate 3-dehydrogenase (decarboxylating) activity
Vocar20014284m.g	coenzyme binding, catalytic activity, oxidoreductase activity, 3-beta-hydroxy-delta5-steroid dehydrogenase activity, dTDP-4-dehydrorhamnose reductase activity, oxidoreductase activity, acting on the CH-OH group of donors, NAD or NADP as acceptor,	jgi|ChlNC64A_1|49861|fgenesh3_pg.C_scaffold_2000106	3-beta-hydroxy-delta5-steroid dehydrogenase activity,C-3 sterol dehydrogenase (C-4 sterol decarboxylase) activity,sterol-4-alpha-carboxylate 3-dehydrogenase (decarboxylating) activity
Vocar20004117m.g	protein binding	jgi|ChlNC64A_1|53692|fgenesh3_pg.C_scaffold_17000025	intracellular transporter activity
Cre02.g099150	protein binding	jgi|ChlNC64A_1|53692|fgenesh3_pg.C_scaffold_17000025	intracellular transporter activity
Cre01.g029300	catalytic activity; triose-phosphate isomerase activity	jgi|ChlNC64A_1|56246|estExt_fgenesh3_pm.C_150022	triose-phosphate isomerase activity
Vocar20008595m.g	catalytic activity; triose-phosphate isomerase activity	jgi|ChlNC64A_1|56246|estExt_fgenesh3_pm.C_150022	triose-phosphate isomerase activity
Vocar20014950m.g	endopeptidase activity; threonine-type endopeptidase activity	jgi|ChlNC64A_1|56983|estExt_fgenesh3_pg.C_30333	proteasome endopeptidase activity,threonine endopeptidase activity,endopeptidase activity
Cre10.g461950	threonine-type endopeptidase activity,	jgi|ChlNC64A_1|56983|estExt_fgenesh3_pg.C_30333	proteasome endopeptidase activity,threonine endopeptidase activity,endopeptidase activity
Vocar20000562m.g	protein binding	jgi|ChlNC64A_1|57944|estExt_fgenesh3_pg.C_110068
g9684	hydrolase activity,	jgi|ChlNC64A_1|59530|estExt_fgenesh3_kg.C_10006	protein phosphatase type 2C activity,calcium-dependent protein serine/threonine phosphatase regulator activity,CTD phosphatase activity,magnesium-dependent protein serine/threonine phosphatase activity,calcium-dependent protein serine/threonine phosphatase activity,phosphoprotein phosphatase activity,protein phosphatase type 2A activity,hydrolase activity,myosin phosphatase activity,myosin phosph…
Vocar20013670m.g	hydrolase activity,	jgi|ChlNC64A_1|59530|estExt_fgenesh3_kg.C_10006	protein phosphatase type 2C activity,calcium-dependent protein serine/threonine phosphatase regulator activity,CTD phosphatase activity,magnesium-dependent protein serine/threonine phosphatase activity,calcium-dependent protein serine/threonine phosphatase activity,phosphoprotein phosphatase activity,protein phosphatase type 2A activity,hydrolase activity,myosin phosphatase activity,myosin phosph…
Cre11.g468300	GTP binding,	jgi|ChlNC64A_1|59583|estExt_fgenesh3_kg.C_30019	GTP binding
Vocar20006028m.g	GTP binding,	jgi|ChlNC64A_1|59583|estExt_fgenesh3_kg.C_30019	GTP binding
g5356	structural constituent of ribosome,	jgi|ChlNC64A_1|59623|estExt_fgenesh3_kg.C_50009	structural constituent of ribosome
Vocar20004414m.g	structural constituent of ribosome,	jgi|ChlNC64A_1|59623|estExt_fgenesh3_kg.C_50009	structural constituent of ribosome
Cre13.g590900	protein binding; zinc ion binding	jgi|ChlNC64A_1|59731|estExt_fgenesh3_kg.C_160004	zinc ion binding,ubiquitin-protein ligase activity
Vocar20012610m.g	protein binding; zinc ion binding	jgi|ChlNC64A_1|59731|estExt_fgenesh3_kg.C_160004	zinc ion binding,ubiquitin-protein ligase activity
Vocar20007540m.g	GTPase activity, ferrous iron transmembrane transporter activity, GTP binding, nucleotide binding, magnesium ion binding,	jgi|ChlNC64A_1|8434|gw1.4.128.1	GTP binding
Cre06.g288500		jgi|ChlNC64A_1|9428|gw1.5.178.1
Vocar20009597m.g		jgi|ChlNC64A_1|9428|gw1.5.178.1
Vocar20002719m.g		Vocar20006941m.g
Vocar20005935m.g		Vocar20006941m.g
Vocar20007291m.g		Vocar20007027m.g
Vocar20003468m.g		Vocar20010977m.g
Vocar20004273m.g		Vocar20011169m.g
Vocar20001326m.g		Vocar20013028m.g
Vocar20001375m.g		Vocar20013028m.g
g15174	structural constituent of ribosome,	Vocar20013892m.g	structural constituent of ribosome

## Sheet: biological_process
retrogene candidate	GO category	parental gene	GO category
Vocar20003435m.g		Cre03.g193900
Vocar20006486m.g		Cre06.g251150
Vocar20004839m.g		Cre07.g331750
Vocar20014754m.g		Cre09.g393800
Vocar20001040m.g		Cre10.g421200
Vocar20011468m.g	cell redox homeostasis,	Cre10.g426400	cell redox homeostasis,
Vocar20007587m.g		Cre10.g434200
Vocar20010753m.g	translation,	Cre14.g618700	translation
Vocar20006141m.g	translational elongation, peptide biosynthetic process,	Cre16.g691000	translational elongation, peptide biosynthetic process,
Vocar20000505m.g		Cre17.g735700
Cre12.g545650		g4139
Cre12.g550700	biosynthetic process; 'de novo' IMP biosynthetic process	jgi|ChlNC64A_1|132916|IGS.gm_1_00052	biosynthesis,'de novo' IMP biosynthesis
Vocar20006328m.g	biosynthetic process; 'de novo' IMP biosynthetic process	jgi|ChlNC64A_1|132916|IGS.gm_1_00052	biosynthesis,'de novo' IMP biosynthesis
Cre16.g692750		jgi|ChlNC64A_1|133791|IGS.gm_10_00082
Vocar20007100m.g		jgi|ChlNC64A_1|133791|IGS.gm_10_00082
Cre03.g190850	metabolic process,	jgi|ChlNC64A_1|133803|IGS.gm_10_00094	metabolism
Vocar20003379m.g	metabolic process,	jgi|ChlNC64A_1|133803|IGS.gm_10_00094	metabolism
Cre05.g247600		jgi|ChlNC64A_1|134163|IGS.gm_11_00009	ubiquitin cycle,protein modification
Vocar20004480m.g		jgi|ChlNC64A_1|134163|IGS.gm_11_00009	ubiquitin cycle,protein modification
Cre14.g617550		jgi|ChlNC64A_1|134855|IGS.gm_12_00241
Vocar20001229m.g		jgi|ChlNC64A_1|134855|IGS.gm_12_00241
Vocar20000800m.g		jgi|ChlNC64A_1|135001|IGS.gm_12_00387
Cre12.g506000		jgi|ChlNC64A_1|135001|IGS.gm_12_00387
Vocar20009555m.g	translation,	jgi|ChlNC64A_1|136744|IGS.gm_17_00148	protein biosynthesis
Cre06.g299000	translation,	jgi|ChlNC64A_1|136744|IGS.gm_17_00148	protein biosynthesis
Vocar20000705m.g		jgi|ChlNC64A_1|138271|IGS.gm_20_00020	mRNA processing
Cre17.g735950	purine nucleobase metabolic process	jgi|ChlNC64A_1|138806|IGS.gm_22_00047	transport
Vocar20000335m.g	purine nucleobase metabolic process	jgi|ChlNC64A_1|138806|IGS.gm_22_00047	transport
Vocar20002398m.g	electron transport chain	jgi|ChlNC64A_1|138861|IGS.gm_22_00102	electron transport
g7526	ribosome biogenesis	jgi|ChlNC64A_1|13957|gw1.2.421.1	protein biosynthesis
Vocar20012672m.g	translation, ribosome biogenesis	jgi|ChlNC64A_1|13957|gw1.2.421.1	protein biosynthesis
Vocar20002551m.g	intracellular protein transport,	jgi|ChlNC64A_1|139795|IGS.gm_26_00148	intracellular protein transport
Cre10.g436050	oxidation-reduction process, superoxide metabolic process,	jgi|ChlNC64A_1|140393|IGS.gm_3_00132	superoxide metabolism
Vocar20014389m.g	oxidation-reduction process, superoxide metabolic process,	jgi|ChlNC64A_1|140393|IGS.gm_3_00132	superoxide metabolism
Vocar20014391m.g	oxidation-reduction process, superoxide metabolic process,	jgi|ChlNC64A_1|140393|IGS.gm_3_00132	superoxide metabolism
Vocar20014430m.g	oxidation-reduction process, superoxide metabolic process,	jgi|ChlNC64A_1|140393|IGS.gm_3_00132	superoxide metabolism
Cre12.g494450	translation,	jgi|ChlNC64A_1|142782|IGS.gm_5_00111	protein biosynthesis
Vocar20013366m.g	translation,	jgi|ChlNC64A_1|142782|IGS.gm_5_00111	protein biosynthesis
Cre10.g455300	RNA processing	jgi|ChlNC64A_1|143127|IGS.gm_5_00456	mRNA processing
Vocar20008048m.g	RNA processing	jgi|ChlNC64A_1|143127|IGS.gm_5_00456	mRNA processing
g8321	translation,	jgi|ChlNC64A_1|14518|gw1.15.215.1	protein biosynthesis
Vocar20012009m.g	translation,	jgi|ChlNC64A_1|14518|gw1.15.215.1	protein biosynthesis
Cre06.g306350	electron transport chain	jgi|ChlNC64A_1|145238|IGS.gm_9_00045	electron transport
Cre01.g028150		jgi|ChlNC64A_1|145297|IGS.gm_9_00104	electron transport
Vocar20008922m.g		jgi|ChlNC64A_1|145297|IGS.gm_9_00104	electron transport
Vocar20013455m.g		jgi|ChlNC64A_1|17245|gw1.14.448.1
Cre06.g290000		jgi|ChlNC64A_1|17245|gw1.14.448.1
Vocar20002782m.g		jgi|ChlNC64A_1|17581|gw1.3.770.1
Cre06.g283300		jgi|ChlNC64A_1|17581|gw1.3.770.1
g15805	translation,	jgi|ChlNC64A_1|19156|e_gw1.2.522.1	protein biosynthesis
Vocar20001853m.g		jgi|ChlNC64A_1|19181|e_gw1.2.429.1
Cre05.g246800		jgi|ChlNC64A_1|19181|e_gw1.2.429.1
Cre12.g538750		jgi|ChlNC64A_1|21126|e_gw1.5.487.1	mRNA processing
Vocar20011156m.g		jgi|ChlNC64A_1|21126|e_gw1.5.487.1	mRNA processing
Cre10.g428850		jgi|ChlNC64A_1|21434|e_gw1.6.305.1
Vocar20011581m.g		jgi|ChlNC64A_1|21434|e_gw1.6.305.1
Cre10.g453450	RNA splicing	jgi|ChlNC64A_1|22041|e_gw1.7.244.1	mRNA processing
Vocar20013116m.g	RNA splicing	jgi|ChlNC64A_1|22041|e_gw1.7.244.1	mRNA processing
Vocar20002263m.g	RNA processing	jgi|ChlNC64A_1|22901|e_gw1.9.288.1	mRNA processing
Cre05.g241300		jgi|ChlNC64A_1|23084|e_gw1.10.300.1	mRNA processing
Vocar20012753m.g		jgi|ChlNC64A_1|23084|e_gw1.10.300.1	mRNA processing
Vocar20005266m.g	oxidation-reduction process,	jgi|ChlNC64A_1|23497|e_gw1.11.222.1
Cre06.g257601	oxidation-reduction process,	jgi|ChlNC64A_1|23497|e_gw1.11.222.1
g6241		jgi|ChlNC64A_1|23906|e_gw1.12.200.1
Vocar20002785m.g		jgi|ChlNC64A_1|23906|e_gw1.12.200.1
Vocar20012865m.g	oxidation-reduction process,	jgi|ChlNC64A_1|24122|e_gw1.12.252.1	electron transport
Cre17.g732850	cellular copper ion homeostasis; copper ion transport; oxidation-reduction process; respiratory chain complex IV assembly	jgi|ChlNC64A_1|24122|e_gw1.12.252.1	electron transport
Cre14.g620350	riboflavin biosynthetic process,	jgi|ChlNC64A_1|24136|e_gw1.12.95.1	riboflavin biosynthesis
Vocar20003066m.g	riboflavin biosynthetic process,	jgi|ChlNC64A_1|24136|e_gw1.12.95.1	riboflavin biosynthesis
g2895	cellular amino acid metabolic process,	jgi|ChlNC64A_1|24830|e_gw1.14.83.1	amino acid metabolism
Vocar20007636m.g	cellular amino acid metabolic process, metabolic process,	jgi|ChlNC64A_1|24830|e_gw1.14.83.1	amino acid metabolism
Vocar20010643m.g		jgi|ChlNC64A_1|26239|e_gw1.19.142.1	electron transport
Cre17.g717750	cell redox homeostasis,	jgi|ChlNC64A_1|26239|e_gw1.19.142.1	electron transport
Cre08.g382500		jgi|ChlNC64A_1|27566|e_gw1.26.276.1
Vocar20011030m.g		jgi|ChlNC64A_1|27566|e_gw1.26.276.1
Cre03.g181150	microtubule-based process,	jgi|ChlNC64A_1|27579|e_gw1.26.284.1	microtubule-based process
Cre17.g712400		jgi|ChlNC64A_1|28756|e_gw1.42.5.1
Vocar20011462m.g		jgi|ChlNC64A_1|28756|e_gw1.42.5.1
Cre13.g585150	mature ribosome assembly,	jgi|ChlNC64A_1|29747|estExt_Genewise1.C_30211	translational initiation
Vocar20009827m.g	mature ribosome assembly,	jgi|ChlNC64A_1|29747|estExt_Genewise1.C_30211	translational initiation
Cre02.g077300	rRNA processing, tRNA processing,	jgi|ChlNC64A_1|30273|estExt_Genewise1.C_50066	rRNA processing
Vocar20013082m.g	tRNA methylation, tRNA processing, rRNA processing,	jgi|ChlNC64A_1|30273|estExt_Genewise1.C_50066	rRNA processing
g11264	translation,	jgi|ChlNC64A_1|30584|estExt_Genewise1.C_60247	protein biosynthesis
Vocar20002191m.g	translation,	jgi|ChlNC64A_1|30584|estExt_Genewise1.C_60247	protein biosynthesis
Vocar20009258m.g	two-component signal transduction system (phosphorelay),	jgi|ChlNC64A_1|32279|estExt_Genewise1.C_180247	two-component signal transduction system (phosphorelay)
Cre01.g040450	two-component signal transduction system (phosphorelay),	jgi|ChlNC64A_1|32279|estExt_Genewise1.C_180247	two-component signal transduction system (phosphorelay)
Vocar20009994m.g	protein folding	jgi|ChlNC64A_1|32442|estExt_Genewise1.C_210068
Cre06.g288750	protein folding	jgi|ChlNC64A_1|32442|estExt_Genewise1.C_210068
Cre11.g481450	ATP synthesis coupled proton transport,	jgi|ChlNC64A_1|32746|estExt_Genewise1.C_250004	ATP synthesis coupled proton transport
Vocar20012105m.g	ATP synthesis coupled proton transport,	jgi|ChlNC64A_1|32746|estExt_Genewise1.C_250004	ATP synthesis coupled proton transport
Vocar20010640m.g	glycerol ether metabolic process, cell redox homeostasis,	jgi|ChlNC64A_1|33111|estExt_Genewise1.C_300034	electron transport
Cre16.g677500	sulfate assimilation,	jgi|ChlNC64A_1|33366|estExt_Genewise1.C_420011	sulfate assimilation
Vocar20000021m.g	sulfate assimilation,	jgi|ChlNC64A_1|33366|estExt_Genewise1.C_420011	sulfate assimilation
Cre01.g032050	transmembrane transport,	jgi|ChlNC64A_1|34185|estExt_Genewise1Plus.C_30510
Vocar20009929m.g	transmembrane transport,	jgi|ChlNC64A_1|34185|estExt_Genewise1Plus.C_30510
Cre03.g187450	pentose-phosphate shunt, non-oxidative branch,	jgi|ChlNC64A_1|34303|estExt_Genewise1Plus.C_40033	pentose-phosphate shunt, non-oxidative branch
Vocar20005741m.g	pentose-phosphate shunt, non-oxidative branch,	jgi|ChlNC64A_1|34303|estExt_Genewise1Plus.C_40033	pentose-phosphate shunt, non-oxidative branch
g5492	photosynthesis,	jgi|ChlNC64A_1|35549|estExt_Genewise1Plus.C_110127	photosynthesis
Vocar20000483m.g	photosynthesis,	jgi|ChlNC64A_1|35549|estExt_Genewise1Plus.C_110127	photosynthesis
Cre08.g385200	mRNA splicing, via spliceosome	jgi|ChlNC64A_1|36210|estExt_Genewise1Plus.C_150034	mRNA processing
Vocar20004722m.g	mRNA splicing, via spliceosome	jgi|ChlNC64A_1|36210|estExt_Genewise1Plus.C_150034	mRNA processing
Vocar20006936m.g	mRNA splicing, via spliceosome	jgi|ChlNC64A_1|36210|estExt_Genewise1Plus.C_150034	mRNA processing
Cre01.g034400	carbohydrate metabolic process; pentose-phosphate shunt	jgi|ChlNC64A_1|36534|estExt_Genewise1Plus.C_180120	pentose-phosphate shunt,carbohydrate metabolism
Vocar20008547m.g	carbohydrate metabolic process; pentose-phosphate shunt	jgi|ChlNC64A_1|36534|estExt_Genewise1Plus.C_180120	pentose-phosphate shunt,carbohydrate metabolism
g10494	anion transport, regulation of anion transport, transmembrane transport,	jgi|ChlNC64A_1|36871|estExt_Genewise1Plus.C_230031	anion transport
Vocar20011569m.g	anion transport, regulation of anion transport, transmembrane transport,	jgi|ChlNC64A_1|36871|estExt_Genewise1Plus.C_230031	anion transport
Cre06.g296600	oxidation-reduction process; riboflavin biosynthetic process	jgi|ChlNC64A_1|37484|estExt_Genewise1Plus.C_320041	G-protein coupled receptor protein signaling pathway
Vocar20012302m.g	vesicle-mediated transport	jgi|ChlNC64A_1|48524|fgenesh3_pm.C_scaffold_3000024
Cre16.g692050	vesicle-mediated transport	jgi|ChlNC64A_1|48524|fgenesh3_pm.C_scaffold_3000024
Cre08.g360900	translation,	jgi|ChlNC64A_1|48682|fgenesh3_pm.C_scaffold_6000006	protein biosynthesis
Vocar20003174m.g	translation,	jgi|ChlNC64A_1|48682|fgenesh3_pm.C_scaffold_6000006	protein biosynthesis
Vocar20010236m.g		jgi|ChlNC64A_1|49159|fgenesh3_pm.C_scaffold_26000005	lipid metabolism
Cre16.g663100		jgi|ChlNC64A_1|49159|fgenesh3_pm.C_scaffold_26000005	lipid metabolism
Cre12.g518650	oxidation-reduction process, steroid biosynthetic process,	jgi|ChlNC64A_1|49861|fgenesh3_pg.C_scaffold_2000106	steroid biosynthesis
Vocar20014284m.g	oxidation-reduction process, extracellular polysaccharide biosynthetic process, metabolic process, biosynthetic process, cellular metabolic process, steroid biosynthetic process,	jgi|ChlNC64A_1|49861|fgenesh3_pg.C_scaffold_2000106	steroid biosynthesis
Vocar20004117m.g	intracellular protein transport,	jgi|ChlNC64A_1|53692|fgenesh3_pg.C_scaffold_17000025	intracellular protein transport
Cre02.g099150	intracellular protein transport,	jgi|ChlNC64A_1|53692|fgenesh3_pg.C_scaffold_17000025	intracellular protein transport
Cre01.g029300	metabolic process,	jgi|ChlNC64A_1|56246|estExt_fgenesh3_pm.C_150022	metabolism
Vocar20008595m.g	metabolic process,	jgi|ChlNC64A_1|56246|estExt_fgenesh3_pm.C_150022	metabolism
Vocar20014950m.g	proteolysis involved in cellular protein catabolic process,	jgi|ChlNC64A_1|56983|estExt_fgenesh3_pg.C_30333	ubiquitin-dependent protein catabolism
Cre10.g461950	proteolysis involved in cellular protein catabolic process,	jgi|ChlNC64A_1|56983|estExt_fgenesh3_pg.C_30333	ubiquitin-dependent protein catabolism
Vocar20000562m.g		jgi|ChlNC64A_1|57944|estExt_fgenesh3_pg.C_110068
g9684		jgi|ChlNC64A_1|59530|estExt_fgenesh3_kg.C_10006
Vocar20013670m.g		jgi|ChlNC64A_1|59530|estExt_fgenesh3_kg.C_10006
Cre11.g468300	small GTPase mediated signal transduction, intracellular protein transport,	jgi|ChlNC64A_1|59583|estExt_fgenesh3_kg.C_30019	small GTPase mediated signal transduction,intracellular protein transport
Vocar20006028m.g	small GTPase mediated signal transduction, intracellular protein transport,	jgi|ChlNC64A_1|59583|estExt_fgenesh3_kg.C_30019	small GTPase mediated signal transduction,intracellular protein transport
g5356	translation,	jgi|ChlNC64A_1|59623|estExt_fgenesh3_kg.C_50009	protein biosynthesis
Vocar20004414m.g	translation,	jgi|ChlNC64A_1|59623|estExt_fgenesh3_kg.C_50009	protein biosynthesis
Cre13.g590900		jgi|ChlNC64A_1|59731|estExt_fgenesh3_kg.C_160004	protein ubiquitination
Vocar20012610m.g		jgi|ChlNC64A_1|59731|estExt_fgenesh3_kg.C_160004	protein ubiquitination
Vocar20007540m.g	ferrous iron transport,	jgi|ChlNC64A_1|8434|gw1.4.128.1
Cre06.g288500		jgi|ChlNC64A_1|9428|gw1.5.178.1
Vocar20009597m.g		jgi|ChlNC64A_1|9428|gw1.5.178.1
Vocar20002719m.g		Vocar20006941m.g
Vocar20005935m.g		Vocar20006941m.g
Vocar20007291m.g		Vocar20007027m.g
Vocar20003468m.g		Vocar20010977m.g
Vocar20004273m.g		Vocar20011169m.g
Vocar20001326m.g		Vocar20013028m.g
Vocar20001375m.g		Vocar20013028m.g
g15174	translation,	Vocar20013892m.g	translation,
